# Supplementary material for: Deciphering Precise Gene Transcriptional Expression Using gwINTACT in Tomato
Source: Front Plant Sci. 2022 Apr 14;13:852206. doi: 10.3389/fpls.2022.852206 (PMC9048029; doi:10.3389/fpls.2022.852206)
Supplement: Supplementary file 1 [file Data_Sheet_1.zip]

Archive with 13 entries (12 files):
- Supplementary_Material/
- Supplementary_Material/.DS_Store
- __MACOSX/Supplementary_Material/._.DS_Store
- Supplementary_Material/Supplentary TableS3.xlsx
- __MACOSX/Supplementary_Material/._Supplentary TableS3.xlsx
- Supplementary_Material/Supplentary TableS2.xlsx
- __MACOSX/Supplementary_Material/._Supplentary TableS2.xlsx
- Supplementary_Material/Supplentary Figures.docx
- __MACOSX/Supplementary_Material/._Supplentary Figures.docx
- Supplementary_Material/Supplentary TableS1.xlsx
- __MACOSX/Supplementary_Material/._Supplentary TableS1.xlsx
- Supplementary_Material/~$Supplentary TableS1.xlsx
- __MACOSX/Supplementary_Material/._~$Supplentary TableS1.xlsx
