# Supplementary material for: Deciphering Precise Gene Transcriptional Expression Using gwINTACT in Tomato
Source: Front Plant Sci. 2022 Apr 14;13:852206. doi: 10.3389/fpls.2022.852206 (PMC9048029; doi:10.3389/fpls.2022.852206)
Supplement: Supplementary file 1 [file Data_Sheet_1.zip › Supplementary_Material/Supplentary TableS3.xlsx]

## Sheet: A
KEGG enriched pathway of significant DEGs
KEGGID	Description	GeneRatio	BgRatio	pvalue	padj	geneID	geneName	keggID	Count	Up	Up_Gene_id	Down	Down_Gene_id
sly00196	Photosynthesis - antenna proteins	18/863	20/4172	5.1675e-11	5.63258e-09	Solyc03g005760.1/Solyc09g014520.3/Solyc05g056070.3/Solyc02g071020.3/Solyc10g006230.3/Solyc10g007690.3/Solyc03g115900.3/novel.216/Solyc07g047850.3/Solyc07g063600.3/Solyc01g105050.3/Solyc05g056050.3/Solyc12g006140.2/Solyc12g011280.2/Solyc06g069730.3/Solyc08g067320.2/Solyc04g082930.2/novel.233	-/-/-/-/-/-/-/-/-/-/CAP10B/-/-/-/-/-/-/-	sly:101267774/sly:101249002/sly:544310/sly:101265886/sly:101264376/sly:101253628/sly:101268669/sly:101265886/sly:543975/sly:101268123/sly:101256131/sly:101253380/sly:543976/sly:101265617/sly:101256006/sly:108491835/sly:101246628/sly:104645884	18	0		18	Solyc03g005760.1/Solyc09g014520.3/Solyc05g056070.3/Solyc02g071020.3/Solyc10g006230.3/Solyc10g007690.3/Solyc03g115900.3/novel.216/Solyc07g047850.3/Solyc07g063600.3/Solyc01g105050.3/Solyc05g056050.3/Solyc12g006140.2/Solyc12g011280.2/Solyc06g069730.3/Solyc08g067320.2/Solyc04g082930.2/novel.233
sly00940	Phenylpropanoid biosynthesis	54/863	130/4172	3.30282e-08	1.80004e-06	Solyc09g007910.3/Solyc11g018777.1/Solyc03g117870.3/Solyc01g105070.3/Solyc10g086180.2/Solyc11g018800.2/Solyc10g076240.2/Solyc02g093230.3/Solyc06g082535.1/Solyc03g044097.1/Solyc11g071640.2/Solyc02g092580.3/Solyc03g111170.3/Solyc02g079500.3/Solyc05g052280.3/Solyc04g063210.3/Solyc03g036473.1/Solyc08g076300.3/Solyc01g006300.3/Solyc07g008360.2/Solyc09g075140.3/Solyc02g093270.3/Solyc10g078220.2/Solyc06g…	-/-/-/-/-/-/-/-/-/-/-/-/-/-/-/-/-/-/-/-/-/-/-/-/-/-/-/-/-/-/-/-/-/-/-/-/-/-/-/-/-/-/-/-/-/-/-/-/-/-/-/-/-/-	sly:101244220/sly:112940330/sly:101249624/sly:544293/sly:101243656/sly:101246783/sly:101268153/sly:101265977/sly:101244496/sly:101244162/sly:101256554/sly:101257228/sly:101266208/sly:101245815/sly:101264425/sly:101252173/sly:101261892/sly:101255909/sly:544084/sly:101251197/sly:101246087/sly:101265187/sly:101261765/sly:101266947/sly:101251452/sly:101261825/sly:101258529/sly:101249426/sly:101260057…	54	34	Solyc09g007910.3/Solyc11g018777.1/Solyc03g117870.3/Solyc01g105070.3/Solyc10g086180.2/Solyc11g018800.2/Solyc10g076240.2/Solyc02g093230.3/Solyc06g082535.1/Solyc03g044097.1/Solyc11g071640.2/Solyc02g092580.3/Solyc03g111170.3/Solyc05g052280.3/Solyc03g036473.1/Solyc01g006300.3/Solyc07g008360.2/Solyc02g093270.3/Solyc10g078220.2/Solyc06g073740.3/Solyc03g025380.3/Solyc06g076780.3/Solyc12g010980.2/Solyc09g…	20	Solyc02g079500.3/Solyc04g063210.3/Solyc08g076300.3/Solyc09g075140.3/Solyc03g080180.3/Solyc06g050440.3/Solyc02g069250.3/Solyc11g071480.1/Solyc06g068440.3/Solyc11g072100.2/Solyc01g006290.3/Solyc11g010120.2/Solyc01g081160.3/Solyc12g088170.2/Solyc05g010330.3/Solyc01g007950.3/Solyc01g107853.1/Solyc09g082660.3/Solyc01g107850.3/Solyc06g074710.1
sly04075	Plant hormone signal transduction	72/863	213/4172	3.2135e-06	0.000116757	Solyc05g052980.3/Solyc02g071220.3/Solyc03g121880.3/Solyc07g040990.3/Solyc03g007230.3/Solyc03g096670.3/Solyc05g014260.3/Solyc03g113720.3/Solyc07g056000.3/Solyc03g093120.3/Solyc06g073720.2/Solyc01g098390.3/Solyc06g076400.3/Solyc08g077780.3/Solyc11g064890.2/Solyc10g079595.1/Solyc11g013310.2/Solyc09g074270.3/Solyc03g006070.3/Solyc12g049400.2/Solyc05g050280.3/Solyc08g021820.3/Solyc06g050500.2/Solyc01g…	-/-/-/-/-/-/-/-/-/-/-/-/-/-/-/-/-/-/-/-/-/-/-/-/-/-/-/-/-/-/-/-/-/-/-/-/-/-/-/-/-/-/-/-/-/-/-/-/-/-/-/-/-/-/-/-/-/-/-/-/-/-/-/-/-/-/-/-/-/-/-/-	sly:101248778/sly:101265701/sly:100316894/sly:101261835/sly:101249794/sly:100316895/sly:101252689/sly:101260711/sly:544100/sly:101258632/sly:543679/sly:101253625/sly:101244003/sly:101250433/sly:543567/sly:101247174/sly:100736478/sly:100736493/sly:101249608/sly:101263193/sly:101251682/sly:101055553/sly:101258963/sly:101268624/sly:543543/sly:101262506/sly:101267127/sly:101267105/sly:101258010/sly:1…	72	40	Solyc02g071220.3/Solyc03g113720.3/Solyc07g056000.3/Solyc03g093120.3/Solyc10g079595.1/Solyc11g013310.2/Solyc03g006070.3/Solyc05g050280.3/Solyc08g021820.3/Solyc06g050500.2/Solyc01g095580.3/Solyc01g097290.3/Solyc04g008110.3/Solyc06g061180.1/Solyc01g107390.3/Solyc03g095780.2/Solyc12g055990.2/Solyc10g076410.1/Solyc05g006420.3/Solyc10g085310.1/Solyc06g053710.3/Solyc10g083320.2/Solyc02g062230.1/Solyc09g…	32	Solyc05g052980.3/Solyc03g121880.3/Solyc07g040990.3/Solyc03g007230.3/Solyc03g096670.3/Solyc05g014260.3/Solyc06g073720.2/Solyc01g098390.3/Solyc06g076400.3/Solyc08g077780.3/Solyc11g064890.2/Solyc09g074270.3/Solyc12g049400.2/Solyc04g014530.1/Solyc01g104650.3/Solyc11g044560.2/Solyc01g095700.3/Solyc01g108087.1/Solyc04g078840.3/Solyc12g056850.2/Solyc01g102300.3/Solyc03g118540.3/Solyc09g089610.3/Solyc03g…
sly00040	Pentose and glucuronate interconversions	33/863	83/4172	4.80553e-05	0.00113143	Solyc03g116580.3/Solyc02g080200.3/Solyc08g060970.3/Solyc11g008140.2/Solyc09g061890.3/Solyc03g116500.3/Solyc11g042940.2/Solyc04g077030.3/Solyc09g075330.3/Solyc06g084620.1/Solyc02g093580.3/Solyc02g080220.3/Solyc02g067450.3/novel.589/Solyc03g058910.3/Solyc05g014000.3/Solyc05g055510.3/Solyc01g068120.3/Solyc01g079180.3/Solyc12g099410.2/Solyc01g066360.3/Solyc03g058890.3/Solyc05g007085.1/Solyc01g066420.…	-/-/-/-/-/-/-/-/-/-/-/-/-/-/LAT56/-/-/-/-/-/-/-/-/-/-/-/-/-/-/-/-/-/PG2	sly:101256371/sly:101260197/sly:543587/sly:101264881/sly:101263458/sly:543599/sly:101268345/sly:101245156/sly:101266973/sly:101244677/sly:778293/sly:101260787/sly:101264694/sly:101249539/sly:101253756/sly:101252082/sly:101264933/sly:101259781/sly:101261743/sly:101264501/sly:101261266/sly:101253459/sly:101257960/sly:101260471/sly:101266668/sly:101260647/sly:101244375/sly:101250892/sly:101260021/sl…	33	10	Solyc08g060970.3/Solyc11g008140.2/Solyc03g116500.3/Solyc09g075330.3/Solyc05g014000.3/Solyc05g055510.3/Solyc01g079180.3/Solyc09g075350.3/Solyc05g054060.3/Solyc09g008380.3	23	Solyc03g116580.3/Solyc02g080200.3/Solyc09g061890.3/Solyc11g042940.2/Solyc04g077030.3/Solyc06g084620.1/Solyc02g093580.3/Solyc02g080220.3/Solyc02g067450.3/novel.589/Solyc03g058910.3/Solyc01g068120.3/Solyc12g099410.2/Solyc01g066360.3/Solyc03g058890.3/Solyc05g007085.1/Solyc01g066420.3/Solyc06g009200.3/Solyc05g052110.3/Solyc12g019180.2/Solyc12g019220.2/Solyc01g066070.3/Solyc10g080210.2
sly00941	Flavonoid biosynthesis	19/863	38/4172	5.19003e-05	0.00113143	Solyc02g093230.3/Solyc06g082535.1/Solyc04g063210.3/Solyc02g093270.3/Solyc10g078220.2/Solyc03g115220.3/Solyc12g010980.2/Solyc05g010320.3/Solyc11g071480.1/Solyc09g091510.3/Solyc05g053550.3/Solyc12g088170.2/Solyc05g052240.3/Solyc02g085020.3/Solyc10g078235.1/Solyc09g082660.3/Solyc01g008300.2/Solyc06g074710.1/Solyc05g047530.3	-/-/-/-/-/-/-/-/-/-/-/-/-/-/-/-/-/-/-	sly:101265977/sly:101244496/sly:101252173/sly:101265187/sly:101261765/sly:101266618/sly:101260610/sly:101249265/sly:101253859/sly:778294/sly:778295/sly:100191129/sly:101266223/sly:544150/sly:101262063/sly:101255734/sly:104645412/sly:101244961/sly:101262919	19	10	Solyc02g093230.3/Solyc06g082535.1/Solyc02g093270.3/Solyc10g078220.2/Solyc03g115220.3/Solyc12g010980.2/Solyc05g010320.3/Solyc10g078235.1/Solyc01g008300.2/Solyc05g047530.3	9	Solyc04g063210.3/Solyc11g071480.1/Solyc09g091510.3/Solyc05g053550.3/Solyc12g088170.2/Solyc05g052240.3/Solyc02g085020.3/Solyc09g082660.3/Solyc06g074710.1
sly00195	Photosynthesis	22/863	54/4172	0.000584431	0.0106172	Solyc07g066310.3/Solyc07g044860.3/Solyc07g066150.1/Solyc06g074200.3/Solyc02g065400.3/Solyc06g082950.3/Solyc03g120640.3/Solyc12g044280.2/Solyc10g075160.1/Solyc06g054260.1/Solyc10g077120.2/Solyc06g082940.3/Solyc08g006930.3/Solyc11g068430.2/Solyc06g066640.3/Solyc05g055280.2/Solyc07g054290.1/Solyc02g024050.3/Solyc11g006910.2/Solyc01g103920.3/Solyc02g069450.3/Solyc12g017250.2	PSBR/-/-/-/PSBO/-/-/-/-/psaD/-/-/-/-/-/-/-/-/-/-/-/-	sly:778297/sly:544077/sly:101263732/sly:101254806/sly:544299/sly:101265555/sly:101264609/sly:101244751/sly:101265784/sly:543978/sly:101259494/sly:101265249/sly:101255222/sly:101259118/sly:101248983/sly:101245166/sly:101263132/sly:101268044/sly:101266472/sly:101248335/sly:101245421/sly:101252753	22	4	Solyc11g068430.2/Solyc05g055280.2/Solyc02g024050.3/Solyc11g006910.2	18	Solyc07g066310.3/Solyc07g044860.3/Solyc07g066150.1/Solyc06g074200.3/Solyc02g065400.3/Solyc06g082950.3/Solyc03g120640.3/Solyc12g044280.2/Solyc10g075160.1/Solyc06g054260.1/Solyc10g077120.2/Solyc06g082940.3/Solyc08g006930.3/Solyc06g066640.3/Solyc07g054290.1/Solyc01g103920.3/Solyc02g069450.3/Solyc12g017250.2
sly04016	MAPK signaling pathway - plant	47/863	147/4172	0.000723063	0.0112591	Solyc03g117980.3/Solyc02g082920.3/Solyc09g014990.3/Solyc05g052980.3/Solyc03g006080.3/Solyc01g095100.3/Solyc03g121880.3/Solyc07g040990.3/Solyc03g007230.3/Solyc03g096670.3/Solyc02g070910.2/Solyc02g082930.3/Solyc01g058720.3/Solyc06g073720.2/Solyc08g081610.3/Solyc06g076400.3/Solyc08g077780.3/Solyc10g011910.3/Solyc02g072447.1/Solyc06g050500.2/Solyc06g061180.1/Solyc04g014530.1/Solyc03g095780.2/Solyc12g…	-/CHI3/-/-/-/-/-/-/-/-/-/CHI17/-/-/-/-/-/-/-/-/-/-/-/-/-/-/-/-/-/-/-/-/-/-/-/-/-/-/-/-/-/-/-/-/-/-/-	sly:543603/sly:544149/sly:101268787/sly:101248778/sly:101248077/sly:101261749/sly:100316894/sly:101261835/sly:101249794/sly:100316895/sly:101263667/sly:544147/sly:101264550/sly:543679/sly:101245784/sly:101244003/sly:101250433/sly:101258194/sly:104645860/sly:101258963/sly:101267127/sly:101267105/sly:101256856/sly:101246807/sly:101245105/sly:101245998/sly:101250944/sly:543588/sly:101258272/sly:1012…	47	26	Solyc03g117980.3/Solyc09g014990.3/Solyc03g006080.3/Solyc01g095100.3/Solyc02g070910.2/Solyc01g058720.3/Solyc08g081610.3/Solyc10g011910.3/Solyc06g050500.2/Solyc06g061180.1/Solyc03g095780.2/Solyc12g055990.2/Solyc10g076410.1/Solyc10g085310.1/Solyc06g053710.3/Solyc09g089930.2/Solyc04g074500.3/Solyc06g068690.3/Solyc08g080890.3/Solyc05g051200.1/Solyc05g052420.2/Solyc08g076960.1/Solyc01g098980.3/Solyc02g…	21	Solyc02g082920.3/Solyc05g052980.3/Solyc03g121880.3/Solyc07g040990.3/Solyc03g007230.3/Solyc03g096670.3/Solyc02g082930.3/Solyc06g073720.2/Solyc06g076400.3/Solyc08g077780.3/Solyc02g072447.1/Solyc04g014530.1/Solyc01g095700.3/Solyc06g069740.1/Solyc02g088090.1/Solyc07g042460.2/Solyc09g089610.3/Solyc07g051860.1/Solyc09g066360.1/Solyc01g103240.3/Solyc07g051870.1
sly01230	Biosynthesis of amino acids	59/863	199/4172	0.00136898	0.0186523	Solyc02g091560.3/Solyc02g084440.3/Solyc04g074480.3/Solyc01g101060.3/Solyc08g076970.3/Solyc02g067180.3/Solyc04g049350.3/Solyc06g074530.1/Solyc01g073740.3/Solyc09g011870.2/Solyc01g094790.3/Solyc09g008670.3/Solyc06g019170.3/Solyc11g009080.2/Solyc10g005320.3/Solyc04g055200.3/Solyc06g064550.3/Solyc04g054710.3/Solyc06g007180.3/Solyc01g097950.3/Solyc06g051930.3/Solyc01g091160.3/Solyc03g111010.3/Solyc02g…	-/-/-/-/-/-/-/-/-/-/-/TD2/-/-/-/-/-/-/-/-/-/-/-/-/-/-/-/SK/-/-/-/-/-/-/-/-/-/-/-/-/-/-/-/-/-/-/-/-/-/-/-/-/-/-/-/-/-/-/-	sly:101254439/sly:101250853/sly:544153/sly:544155/sly:101268129/sly:543920/sly:544154/sly:101247331/sly:101249011/sly:101259361/sly:101255033/sly:543983/sly:101244293/sly:544152/sly:101256422/sly:101259236/sly:101258465/sly:100736464/sly:543875/sly:101246283/sly:101257775/sly:544271/sly:100736499/sly:101243843/sly:101265817/sly:101247693/sly:101253940/sly:544078/sly:543548/sly:101245066/sly:10124…	59	34	Solyc04g074480.3/Solyc02g067180.3/Solyc04g049350.3/Solyc06g074530.1/Solyc01g073740.3/Solyc09g011870.2/Solyc01g094790.3/Solyc04g055200.3/Solyc04g054710.3/Solyc01g097950.3/Solyc02g088460.3/Solyc04g054820.3/Solyc11g066890.1/Solyc10g012370.3/Solyc04g051860.3/Solyc01g067750.3/Solyc06g053400.3/Solyc03g112075.1/Solyc06g060790.1/Solyc01g098380.3/Solyc12g089210.2/Solyc02g082830.2/Solyc10g038080.2/Solyc09g…	25	Solyc02g091560.3/Solyc02g084440.3/Solyc01g101060.3/Solyc08g076970.3/Solyc09g008670.3/Solyc06g019170.3/Solyc11g009080.2/Solyc10g005320.3/Solyc06g064550.3/Solyc06g007180.3/Solyc06g051930.3/Solyc01g091160.3/Solyc03g111010.3/Solyc02g082850.3/Solyc01g105420.3/Solyc07g055840.3/Solyc08g077180.3/Solyc01g018020.2/Solyc07g021630.3/Solyc04g015200.3/Solyc06g061040.3/Solyc01g098950.2/Solyc08g076980.3/novel.63…
sly00591	Linoleic acid metabolism	8/863	13/4172	0.00154414	0.0187013	Solyc08g029000.3/Solyc01g006540.3/Solyc01g006565.1/Solyc08g014000.3/Solyc07g014730.3/Solyc12g011040.2/Solyc01g099190.3/Solyc01g099180.3	-/-/-/LOX1.1/-/-/-/-	sly:101263535/sly:544008/sly:100301936/sly:543994/sly:101252788/sly:101262081/sly:543997/sly:107648852	8	2	Solyc08g029000.3/Solyc01g099180.3	6	Solyc01g006540.3/Solyc01g006565.1/Solyc08g014000.3/Solyc07g014730.3/Solyc12g011040.2/Solyc01g099190.3
sly00100	Steroid biosynthesis	14/863	32/4172	0.00262424	0.0282989	Solyc02g086180.3/Solyc06g074090.3/Solyc01g091320.3/Solyc01g087560.3/Solyc01g111830.3/Solyc02g069490.3/Solyc04g077440.3/Solyc06g005750.3/Solyc02g063240.3/Solyc02g070580.1/Solyc09g009040.3/Solyc04g070980.3/Solyc02g081730.3/Solyc02g068070.3	-/-/-/-/-/-/-/-/-/-/-/-/-/-	sly:101264777/sly:101256596/sly:104649012/sly:101252433/sly:101247376/sly:101244831/sly:101250012/sly:101258266/sly:101256156/sly:100136886/sly:100750253/sly:100147715/sly:101256443/sly:101249884	14	5	Solyc01g087560.3/Solyc01g111830.3/Solyc02g063240.3/Solyc02g070580.1/Solyc02g068070.3	9	Solyc02g086180.3/Solyc06g074090.3/Solyc01g091320.3/Solyc02g069490.3/Solyc04g077440.3/Solyc06g005750.3/Solyc09g009040.3/Solyc04g070980.3/Solyc02g081730.3
sly00945	Stilbenoid, diarylheptanoid and gingerol biosynthesis	13/863	29/4172	0.00285585	0.0282989	Solyc02g093230.3/Solyc06g082535.1/Solyc04g063210.3/Solyc02g093270.3/Solyc10g078220.2/Solyc12g010980.2/Solyc11g071480.1/Solyc12g088170.2/Solyc10g078235.1/Solyc09g082660.3/Solyc01g008300.2/Solyc06g074710.1/Solyc05g047530.3	-/-/-/-/-/-/-/-/-/-/-/-/-	sly:101265977/sly:101244496/sly:101252173/sly:101265187/sly:101261765/sly:101260610/sly:101253859/sly:100191129/sly:101262063/sly:101255734/sly:104645412/sly:101244961/sly:101262919	13	8	Solyc02g093230.3/Solyc06g082535.1/Solyc02g093270.3/Solyc10g078220.2/Solyc12g010980.2/Solyc10g078235.1/Solyc01g008300.2/Solyc05g047530.3	5	Solyc04g063210.3/Solyc11g071480.1/Solyc12g088170.2/Solyc09g082660.3/Solyc06g074710.1
sly03010	Ribosome	68/863	244/4172	0.0035371	0.0321286	Solyc05g054580.3/Solyc06g007670.3/Solyc06g074430.3/Solyc01g087730.3/Solyc03g096360.3/Solyc06g073310.3/Solyc10g006580.3/Solyc01g056940.2/Solyc05g007560.3/Solyc08g074240.3/Solyc06g072490.3/Solyc04g063290.3/Solyc06g083180.3/Solyc12g042650.2/Solyc03g078290.3/Solyc01g104370.3/Solyc06g007520.3/Solyc03g025520.3/Solyc11g012110.2/Solyc01g099670.3/Solyc10g085480.2/Solyc11g065670.1/Solyc03g112360.1/Solyc09g…	-/-/-/-/-/-/-/-/-/-/-/-/-/-/-/-/-/-/-/-/-/-/-/-/-/-/-/-/-/-/-/-/-/-/-/-/-/-/-/-/-/-/-/-/RPS17/-/-/-/-/-/-/-/-/-/-/-/-/-/-/-/-/-/-/-/-/-/-/-	sly:101261521/sly:101253089/sly:101249089/sly:101256124/sly:101265413/sly:101251592/sly:544079/sly:101256912/sly:101266720/sly:101249290/sly:101260518/sly:101258363/sly:101254603/sly:101257841/sly:101266399/sly:101259584/sly:778217/sly:101254763/sly:101252946/sly:101253133/sly:101252133/sly:101259021/sly:101265118/sly:101267842/sly:101245686/sly:101257286/sly:101254082/sly:101265930/sly:101254027…	68	61	Solyc05g054580.3/Solyc06g007670.3/Solyc06g074430.3/Solyc03g096360.3/Solyc06g073310.3/Solyc01g056940.2/Solyc05g007560.3/Solyc08g074240.3/Solyc06g072490.3/Solyc04g063290.3/Solyc06g083180.3/Solyc12g042650.2/Solyc03g078290.3/Solyc01g104370.3/Solyc06g007520.3/Solyc03g025520.3/Solyc11g012110.2/Solyc01g099670.3/Solyc10g085480.2/Solyc11g065670.1/Solyc03g112360.1/Solyc09g075290.3/Solyc01g009520.3/Solyc08g…	7	Solyc01g087730.3/Solyc10g006580.3/Solyc11g005650.1/novel.378/Solyc09g031760.1/Solyc03g045110.3/Solyc06g072900.3
sly00360	Phenylalanine metabolism	16/863	41/4172	0.00534054	0.0447784	Solyc09g007910.3/Solyc08g068680.3/Solyc10g086180.2/Solyc08g079430.3/Solyc08g068600.3/Solyc03g036473.1/Solyc04g054710.3/Solyc08g068640.3/Solyc05g041200.3/Solyc10g086170.1/Solyc08g006750.3/Solyc10g007110.3/Solyc08g006740.3/Solyc08g068670.3/Solyc10g008200.3/Solyc08g066220.3	-/-/-/-/-/-/-/-/-/-/-/-/-/-/-/-	sly:101244220/sly:778254/sly:101243656/sly:543808/sly:101264847/sly:101261892/sly:100736464/sly:778255/sly:101257377/sly:104644402/sly:101249664/sly:101264863/sly:778256/sly:101265461/sly:101266674/sly:101248599	16	10	Solyc09g007910.3/Solyc08g068680.3/Solyc10g086180.2/Solyc08g068600.3/Solyc03g036473.1/Solyc04g054710.3/Solyc08g068640.3/Solyc08g006750.3/Solyc08g006740.3/Solyc10g008200.3	6	Solyc08g079430.3/Solyc05g041200.3/Solyc10g086170.1/Solyc10g007110.3/Solyc08g068670.3/Solyc08g066220.3
sly00592	alpha-Linolenic acid metabolism	15/863	38/4172	0.00610188	0.0475075	Solyc09g061840.3/Solyc07g049690.3/Solyc08g068390.3/Solyc02g087070.3/Solyc03g119060.3/Solyc01g006540.3/Solyc01g006565.1/Solyc11g069800.1/Solyc07g014730.3/Solyc06g059740.3/Solyc11g032133.1/Solyc02g087110.3/Solyc11g008550.2/Solyc12g011040.2/Solyc04g064710.3	-/HPL/-/-/-/-/-/AOS2/-/-/-/-/-/-/-	sly:101262853/sly:543642/sly:101261255/sly:543895/sly:543806/sly:544008/sly:100301936/sly:101266902/sly:101252788/sly:544074/sly:101254262/sly:101246396/sly:101248256/sly:101262081/sly:101261114	15	2	Solyc08g068390.3/Solyc02g087070.3	13	Solyc09g061840.3/Solyc07g049690.3/Solyc03g119060.3/Solyc01g006540.3/Solyc01g006565.1/Solyc11g069800.1/Solyc07g014730.3/Solyc06g059740.3/Solyc11g032133.1/Solyc02g087110.3/Solyc11g008550.2/Solyc12g011040.2/Solyc04g064710.3
sly00400	Phenylalanine, tyrosine and tryptophan biosynthesis	16/863	43/4172	0.00907409	0.0659384	Solyc04g074480.3/Solyc04g049350.3/Solyc06g074530.1/Solyc09g011870.2/Solyc11g009080.2/Solyc10g005320.3/Solyc04g054710.3/Solyc02g088460.3/Solyc11g066890.1/Solyc04g051860.3/Solyc01g067750.3/Solyc01g105420.3/Solyc10g038080.2/Solyc10g007110.3/Solyc12g035190.2/Solyc10g008200.3	-/-/-/-/-/-/-/-/-/SK/-/-/-/-/-/-	sly:544153/sly:544154/sly:101247331/sly:101259361/sly:544152/sly:101256422/sly:100736464/sly:101243843/sly:101247693/sly:544078/sly:543548/sly:101247666/sly:101258500/sly:101264863/sly:101249247/sly:101266674	16	12	Solyc04g074480.3/Solyc04g049350.3/Solyc06g074530.1/Solyc09g011870.2/Solyc04g054710.3/Solyc02g088460.3/Solyc11g066890.1/Solyc04g051860.3/Solyc01g067750.3/Solyc10g038080.2/Solyc12g035190.2/Solyc10g008200.3	4	Solyc11g009080.2/Solyc10g005320.3/Solyc01g105420.3/Solyc10g007110.3
sly00270	Cysteine and methionine metabolism	31/863	101/4172	0.0106811	0.0727651	Solyc02g089610.2/Solyc01g101060.3/Solyc09g090140.3/Solyc02g036350.3/Solyc02g067180.3/Solyc02g081190.3/Solyc01g094790.3/Solyc06g064550.3/Solyc07g049550.3/Solyc01g097950.3/Solyc09g082630.3/Solyc10g012370.3/Solyc03g007240.3/Solyc01g098610.3/Solyc03g112075.1/Solyc08g083110.3/Solyc02g082850.3/Solyc10g076250.2/Solyc02g082830.2/Solyc10g007050.3/Solyc03g115990.2/Solyc09g065520.3/Solyc07g065340.1/Solyc12g…	-/-/-/-/-/-/-/-/ACO4/-/-/-/-/-/-/-/-/-/-/-/-/-/-/-/-/-/-/-/-/-/-	sly:101260400/sly:544155/sly:101253131/sly:100125909/sly:543920/sly:543506/sly:101255033/sly:101258465/sly:544285/sly:101246283/sly:101255136/sly:101253940/sly:543894/sly:543537/sly:101246616/sly:101263926/sly:101253958/sly:101268729/sly:101254553/sly:101266369/sly:101258932/sly:101262954/sly:101257583/sly:101267211/sly:101247011/sly:101264863/sly:101254608/sly:101254848/sly:101251816/sly:1012613…	31	17	Solyc02g036350.3/Solyc02g067180.3/Solyc02g081190.3/Solyc01g094790.3/Solyc07g049550.3/Solyc01g097950.3/Solyc10g012370.3/Solyc01g098610.3/Solyc03g112075.1/Solyc02g082830.2/Solyc03g115990.2/Solyc09g065520.3/Solyc07g065340.1/Solyc12g100330.2/Solyc04g054310.3/Solyc10g049890.2/Solyc10g008200.3	14	Solyc02g089610.2/Solyc01g101060.3/Solyc09g090140.3/Solyc06g064550.3/Solyc09g082630.3/Solyc03g007240.3/Solyc08g083110.3/Solyc02g082850.3/Solyc10g076250.2/Solyc10g007050.3/Solyc10g007110.3/Solyc07g021630.3/Solyc09g082460.3/novel.630
sly00909	Sesquiterpenoid and triterpenoid biosynthesis	9/863	20/4172	0.0122814	0.0787452	Solyc12g006510.2/Solyc07g042630.3/Solyc04g077440.3/Solyc07g052135.1/Solyc06g059930.3/Solyc06g059885.1/Solyc07g051940.3/Solyc05g026600.3/Solyc01g101210.3	-/-/-/-/-/SSTLE1/-/-/-	sly:100529102/sly:101265842/sly:101250012/sly:101258081/sly:104648118/sly:543549/sly:101257190/sly:101245403/sly:101264374	9	3	Solyc07g052135.1/Solyc07g051940.3/Solyc01g101210.3	6	Solyc12g006510.2/Solyc07g042630.3/Solyc04g077440.3/Solyc06g059930.3/Solyc06g059885.1/Solyc05g026600.3
sly00073	Cutin, suberine and wax biosynthesis	9/863	21/4172	0.0176337	0.106782	Solyc07g006890.1/Solyc12g100270.2/Solyc06g062600.3/Solyc01g088400.3/Solyc01g088430.3/Solyc06g074410.3/Solyc05g055400.3/Solyc06g076800.3/Solyc02g014730.3	-/-/-/-/-/-/-/-/-	sly:101246836/sly:101268663/sly:101264132/sly:101267934/sly:101267647/sly:101249557/sly:101267893/sly:101259447/sly:101264266	9	5	Solyc07g006890.1/Solyc12g100270.2/Solyc06g062600.3/Solyc01g088400.3/Solyc05g055400.3	4	Solyc01g088430.3/Solyc06g074410.3/Solyc06g076800.3/Solyc02g014730.3
sly00920	Sulfur metabolism	12/863	32/4172	0.0211451	0.121306	Solyc02g067180.3/Solyc02g080640.3/Solyc01g094790.3/Solyc02g094120.3/Solyc09g092430.3/Solyc01g097950.3/Solyc03g005260.3/Solyc10g012370.3/Solyc02g082850.3/Solyc11g065620.2/Solyc07g065340.1/Solyc12g013560.2	-/-/-/-/-/-/-/-/-/-/-/-	sly:543920/sly:544267/sly:101255033/sly:100134877/sly:101249583/sly:101246283/sly:101256557/sly:101253940/sly:101253958/sly:101055609/sly:101257583/sly:101246318	12	9	Solyc02g067180.3/Solyc02g080640.3/Solyc01g094790.3/Solyc01g097950.3/Solyc03g005260.3/Solyc10g012370.3/Solyc11g065620.2/Solyc07g065340.1/Solyc12g013560.2	3	Solyc02g094120.3/Solyc09g092430.3/Solyc02g082850.3
sly00908	Zeatin biosynthesis	13/863	36/4172	0.0232456	0.126688	Solyc04g016230.3/novel.597/Solyc01g088160.3/Solyc11g066680.2/Solyc04g016177.1/Solyc08g061930.3/Solyc12g009930.2/Solyc10g079320.2/Solyc04g016190.1/Solyc04g016200.1/Solyc04g008330.1/Solyc05g053400.2/Solyc04g016420.3	-/-/-/-/-/-/-/-/-/-/-/-/-	sly:101262709/sly:101261904/sly:100874537/sly:101268547/sly:101263012/sly:101055598/sly:101265706/sly:101253738/sly:101248187/sly:101263304/sly:101258941/sly:101248301/sly:100874535	13	4	Solyc04g016230.3/Solyc01g088160.3/Solyc04g016177.1/Solyc04g016190.1	9	novel.597/Solyc11g066680.2/Solyc08g061930.3/Solyc12g009930.2/Solyc10g079320.2/Solyc04g016200.1/Solyc04g008330.1/Solyc05g053400.2/Solyc04g016420.3

## Sheet: B
Significant DEGs of RNA-seq
gene_id	E1	E2	E3	C1	C2	C3	ER	CR	log2FoldChange	pvalue	padj	gene_name	gene_chr	gene_start	gene_end	gene_strand	gene_length	gene_biotype	gene_description	tf_family
Solyc07g062700.3	64927.6	63631.1	65177.6	113112	113077	112376	64578.7	112855	-0.805317	0	0	-	7	65508462	65515692	-	4082	protein_coding	- && - && PF01699:Sodium/calcium exchanger protein	Na_Ca_ex
Solyc09g010800.3	22108.9	21617.8	20454.1	69628.7	68779.9	72473	21393.6	70293.9	-1.71638	0	0	-	9	4094974	4096922	+	851	protein_coding	- && Q40158.1 RecName: Full=Metallothionein-like protein type 2 B && PF01439:Metallothionein	-
Solyc03g117980.3	54520.1	55607.4	56026.8	22549.4	22854.1	22465.8	55384.8	22623.1	1.29172	0	0	-	3	68456981	68462916	+	3723	protein_coding	- && Q2HXL0.2 RecName: Full=Respiratory burst oxidase homolog protein C; AltName: Full=NADPH oxidase RBOHC; AltName: Full=StRBOHC && PF08030:Ferric reductase NAD binding domain|PF01794:Ferric reductase like transmembrane component|PF08022:FAD-binding domain|PF08414:Respiratory burst NADPH oxidase	FAD_binding_8
Solyc07g066310.3	19977.8	20495.1	19661.5	59716.5	57914.3	60857.1	20044.8	59496	-1.56964	0	0	PSBR	7	67916388	67918124	+	782	protein_coding	- && Q40163.1 RecName: Full=Photosystem II 10 kDa polypeptide, chloroplastic; Flags: Precursor && PF04725:Photosystem II 10 kDa polypeptide PsbR	-
Solyc08g082190.3	13209.7	14218.6	13374.5	43775.6	42930.5	43833.9	13600.9	43513.3	-1.67779	0	0	-	8	65164338	65165498	+	880	protein_coding	- && - && -	-
Solyc05g055160.3	15891.3	15876.4	15435.1	39280.5	38958.7	38168.8	15734.3	38802.7	-1.3023	0	0	-	5	65770921	65775046	-	2243	protein_coding	- && Q04960.1 RecName: Full=DnaJ protein homolog; AltName: Full=DNAJ-1; Flags: Precursor && PF01556:DnaJ C terminal domain|PF00684:DnaJ central domain|PF00226:DnaJ domain	DnaJ_C
Solyc05g041910.3	31475.5	32956.2	32051.3	16262.7	15902.8	15858.4	32161	16007.9	1.00665	0	0	-	5	55034291	55037155	+	1668	protein_coding	- && Q9FKH6.1 RecName: Full=Cytochrome b561 and DOMON domain-containing protein At5g35735; AltName: Full=Protein b561A.tha16; Flags: Precursor && PF03188:Eukaryotic cytochrome b561|PF04526:Protein of unknown function (DUF568)	Cytochrom_B561
Solyc09g007910.3	34415.8	34873.1	34747.6	12966.9	13011	12908.1	34678.8	12962	1.4198	0	0	-	9	1429171	1438830	+	4707	protein_coding	- && P26600.1 RecName: Full=Phenylalanine ammonia-lyase; Short=PAL && PF00221:Aromatic amino acid lyase	-
Solyc09g007900.3	34271	35072.4	34472.2	12397.4	12616.8	12338.6	34605.2	12450.9	1.47473	0	0	-	9	1413573	1422353	-	4463	protein_coding	- && P26600.1 RecName: Full=Phenylalanine ammonia-lyase; Short=PAL && PF00221:Aromatic amino acid lyase	-
novel.294	10094.6	10026.9	10333.6	40556	40484	39740.7	10151.7	40260.3	-1.98744	0	0	-	4	6109163	6112311	+	3149	-	- && - && -	-
Solyc02g089610.2	10305.1	10539.4	10338	39410.1	40444.3	39255.5	10394.2	39703.3	-1.93352	0	0	-	2	52005578	52006969	-	1392	protein_coding	- && Q96471.1 RecName: Full=S-adenosylmethionine decarboxylase proenzyme; Short=AdoMetDC; Short=SAMDC; Contains: RecName: Full=S-adenosylmethionine decarboxylase alpha chain; Contains: RecName: Full=S-adenosylmethionine decarboxylase beta chain; Flags: Precursor && PF01536:Adenosylmethionine decarboxylase	SAM_decarbox
Solyc01g111980.3	32695.1	34119.7	34023.3	12615.6	12351.3	12675.5	33612.7	12547.5	1.42166	0	0	-	1	98029399	98033033	-	2924	protein_coding	- && Q9SX98.1 RecName: Full=Lysine histidine transporter-like 8; AltName: Full=Amino acid transporter-like protein 1 && PF01490:Transmembrane amino acid transporter protein	Aa_trans
Solyc07g056540.3	15279.1	15695.2	15009.8	30150.4	29777.3	29462.2	15328	29796.6	-0.959019	0	0	-	7	64461022	64471950	+	3265	protein_coding	- && Q9LRR9.1 RecName: Full=Peroxisomal (S)-2-hydroxy-acid oxidase GLO1; AltName: Full=Glycolate oxidase 1; Short=AtGLO1; Short=GOX 1; AltName: Full=Short chain alpha-hydroxy acid oxidase GLO1 && PF05291:Bystin|PF01070:FMN-dependent dehydrogenase	FMN_dh
Solyc03g098790.2	10793.7	10762.4	10631.7	34902.5	34027.2	35160.3	10729.3	34696.7	-1.69332	0	0	-	3	62495495	62503665	-	1152	protein_coding	- && Q41480.2 RecName: Full=Aspartic protease inhibitor 1; Short=pA1; AltName: Full=STPIA; AltName: Full=STPID; AltName: Full=gCDI-A1; Flags: Precursor && PF00197:Trypsin and protease inhibitor	-
Solyc03g116680.3	7771.35	7419.13	7174.34	36171.2	35711.4	36131.7	7454.94	36004.8	-2.27227	0	0	-	3	67467770	67473729	+	2156	protein_coding	- && Q9LW00.1 RecName: Full=Methyl-CpG-binding domain-containing protein 11; Short=AtMBD11; Short=MBD11; AltName: Full=Methyl-CpG-binding protein MBD11 && PF01429:Methyl-CpG binding domain	MBD
Solyc02g082920.3	6622.25	6849.74	6849.03	36986.3	37054.9	35120.2	6773.67	36387.1	-2.42521	0	0	CHI3	2	47106241	47107335	+	961	protein_coding	- && Q05539.1 RecName: Full=Acidic 26 kDa endochitinase; Flags: Precursor && PF00182:Chitinase class I	-
Solyc11g018777.1	31221.5	30655.9	30781.6	7761.28	7389.44	8028.94	30886.3	7726.55	1.99894	0	0	-	11	9488879	9498673	+	996	protein_coding	- && Q02200.1 RecName: Full=Lignin-forming anionic peroxidase; Flags: Precursor && PF00141:Peroxidase	-
Solyc04g005160.2	29339.5	27821.3	28429.9	9843.99	9235.75	9674.03	28530.2	9584.59	1.57384	0	0	-	4	107065	114095	-	1993	protein_coding	- && Q9FWA3.1 RecName: Full=6-phosphogluconate dehydrogenase, decarboxylating 3 && PF00393:6-phosphogluconate dehydrogenase, C-terminal domain|PF03446:NAD binding domain of 6-phosphogluconate dehydrogenase	NAD_binding_2
Solyc07g062490.1	33927.2	34139.6	33138.6	2993.33	3155.25	2895.19	33735.1	3014.59	3.48439	0	0	-	7	65339014	65339907	+	894	protein_coding	- && Q39688.1 RecName: Full=Epidermis-specific secreted glycoprotein EP1; AltName: Full=52/54 kDa medium protein; Flags: Precursor && PF01453:D-mannose binding lectin	B_lectin
Solyc02g091560.3	11933.2	12854.9	12585.3	26868.3	27287	26855.7	12457.8	27003.7	-1.11602	0	0	-	2	53458875	53466153	+	2571	protein_coding	- && P50433.1 RecName: Full=Serine hydroxymethyltransferase, mitochondrial; Short=SHMT; AltName: Full=Glycine hydroxymethyltransferase; AltName: Full=Serine methylase; Flags: Precursor && PF00464:Serine hydroxymethyltransferase	SHMT
Solyc07g063510.3	10177.7	10990.1	11149.9	25509.8	25740.7	25816.1	10772.6	25688.9	-1.25359	0	0	-	7	66106731	66119195	+	2558	protein_coding	- && P94479.2 RecName: Full=Uncharacterized protein YnbB && PF03619:Organic solute transporter Ostalpha|PF06838:Methionine gamma-lyase	-
Solyc11g021060.2	4836.81	4665.19	4288.64	33061.9	32011.5	32156.9	4596.88	32410.1	-2.81831	0	0	ARPI	11	13333310	13334318	+	849	protein_coding	- && Q43710.1 RecName: Full=Proteinase inhibitor type-2 TR8; AltName: Full=Proteinase inhibitor type II TR8; Flags: Precursor && PF02428:Potato type II proteinase inhibitor family	-
Solyc10g075150.2	3916.57	3873.74	3944.04	32832.3	31666.5	32997	3911.45	32498.6	-3.05448	0	0	-	10	58931442	58933070	-	763	protein_coding	- && P93224.1 RecName: Full=Non-specific lipid-transfer protein 2; Short=LTP 2; Flags: Precursor && -	-
Solyc02g077040.3	8198.15	8180.21	8451.9	26571.6	26052.3	26248.2	8276.75	26290.7	-1.66717	0	0	-	2	42680237	42687280	+	2536	protein_coding	- && Q7XWK5.2 RecName: Full=Senescence-specific cysteine protease SAG39; AltName: Full=Cysteine proteinase SAG39; AltName: Full=Protein SENESCENCE-ASSOCIATED GENE 39; Flags: Precursor && PF00112:Papain family cysteine protease|PF08246:Cathepsin propeptide inhibitor domain (I29)	Peptidase_C1
Solyc01g103540.3	10014.5	10052.6	10070.6	22690.4	22417.1	22628.2	10045.9	22578.6	-1.16831	0	0	-	1	92005610	92012259	+	2767	protein_coding	- && P59326.1 RecName: Full=YTH domain-containing family protein 1; AltName: Full=Dermatomyositis associated with cancer putative autoantigen 1 homolog; Short=DACA-1 homolog && PF04146:YT521-B-like domain	YTH
Solyc02g087340.3	5843.96	5972.88	5945	27377.6	26427.6	27286.8	5920.62	27030.7	-2.19067	0	0	-	2	50409120	50414904	+	4071	protein_coding	- && Q9LHD2.1 RecName: Full=Probable galacturonosyltransferase-like 10; AltName: Full=Galactinol synthase 8; Short=AtGolS8; Short=GolS-8 && -	-
Solyc08g006320.3	23058.1	24300.6	23858	6196.97	6060.64	6406.91	23738.9	6221.51	1.93177	0	0	-	8	984998	986712	-	1537	protein_coding	- && Q9SV15.2 RecName: Full=Probable WRKY transcription factor 11; AltName: Full=WRKY DNA-binding protein 11 && PF03106:WRKY DNA -binding domain|PF10533:Plant zinc cluster domain	WRKY
Solyc07g044860.3	10094.6	9858.96	9853.97	21403.5	21635.1	21462.3	9935.86	21500.3	-1.11375	0	0	-	7	58048751	58050679	-	1307	protein_coding	- && P29795.1 RecName: Full=Oxygen-evolving enhancer protein 2, chloroplastic; Short=OEE2; AltName: Full=23 kDa subunit of oxygen evolving system of photosystem II; AltName: Full=23 kDa thylakoid membrane protein; AltName: Full=OEC 23 kDa subunit; Flags: Precursor && PF01789:PsbP	-
Solyc08g075370.3	9661.07	9743.19	9598.81	21958.3	20992.2	22307.4	9667.69	21752.6	-1.17	0	0	-	8	59628875	59631494	-	1024	protein_coding	- && - && -	-
Solyc07g019460.3	19541.3	19681.9	20088.5	8618.47	8549.92	8306.63	19770.6	8491.67	1.21954	0	0	-	7	11514313	11519964	-	2725	protein_coding	- && Q05001.1 RecName: Full=NADPH--cytochrome P450 reductase; Short=CPR; Short=P450R && PF00258:Flavodoxin|PF00667:FAD binding domain|PF00175:Oxidoreductase NAD-binding domain	NAD_binding_1
Solyc03g117870.3	18851.9	19336.4	19450.2	9080.03	9043.38	9000.35	19212.8	9041.26	1.08761	0	0	-	3	68362526	68368800	-	2209	protein_coding	- && P31684.1 RecName: Full=4-coumarate--CoA ligase 1; Short=4CL 1; AltName: Full=4-coumaroyl-CoA synthase 1 && PF00501:AMP-binding enzyme|PF01485:IBR domain, a half RING-finger domain|PF13193:AMP-binding enzyme C-terminal domain	AMP-binding
Solyc12g017460.1	21221.5	20768.4	20525.2	6905.23	6824.88	6975.32	20838.4	6901.81	1.59407	0	0	-	12	6720607	6721716	-	1110	protein_coding	- && Q3MKY2.1 RecName: Full=Acetylajmalan esterase; Flags: Precursor && PF00657:GDSL-like Lipase/Acylhydrolase	Lipase_GDSL
Solyc01g109460.3	19611.8	18735.7	18760.1	8792.41	8549.92	8408.88	19035.9	8583.74	1.14925	0	0	-	1	96321032	96324236	+	1886	protein_coding	- && Q8VZ80.2 RecName: Full=Polyol transporter 5; AltName: Full=Protein POLYOL TRANSPORTER 5; Short=AtPLT5; AltName: Full=Sugar-proton symporter PLT5 && PF00083:Sugar (and other) transporter	Sugar_tr
Solyc07g064160.3	731.943	653.848	662.894	28915.8	29112.4	29024.1	682.895	29017.4	-5.41043	0	0	-	7	66551404	66553452	+	1457	protein_coding	- && O23787.1 RecName: Full=Thiamine thiazole synthase, chloroplastic; AltName: Full=Thiazole biosynthetic enzyme; Flags: Precursor && PF01946:Thi4 family	-
Solyc01g105560.3	21744.9	21245.8	21186.3	5469.39	5252.48	5086.63	21392.3	5269.5	2.02194	0	0	-	1	93592009	93596576	+	2104	protein_coding	- && P47924.2 RecName: Full=Bifunctional riboflavin biosynthesis protein RIBA 1, chloroplastic; Short=AtRIBA1; Includes: RecName: Full=3,4-dihydroxy-2-butanone 4-phosphate synthase; Short=DHBP synthase; Includes: RecName: Full=GTP cyclohydrolase-2; AltName: Full=GTP cyclohydrolase II; Flags: Precursor && PF00926:3,4-dihydroxy-2-butanone 4-phosphate synthase|PF00925:GTP cyclohydrolase II	DHBP_synthase
Solyc12g005340.2	19102.9	19440.8	18907.4	7251.97	7164.66	7417.42	19150.4	7278.02	1.39557	0	0	-	12	211547	214276	-	1949	protein_coding	- && Q69VG1.1 RecName: Full=Chitin-inducible gibberellin-responsive protein 1 && PF03514:GRAS domain family	GRAS
Solyc03g083730.1	18736	19877.4	20241.9	5561.47	5431.26	5497.65	19618.4	5496.8	1.83577	0	0	-	3	55098269	55098874	+	606	protein_coding	- && P17407.1 RecName: Full=21 kDa protein; AltName: Full=1.2 protein; Flags: Precursor && PF04043:Plant invertase/pectin methylesterase inhibitor	-
Solyc02g084440.3	6854.97	7275.84	7083.15	19642.5	19573.4	19311	7071.32	19509	-1.46397	0	0	-	2	48088455	48090998	-	1555	protein_coding	- && Q944G9.2 RecName: Full=Fructose-bisphosphate aldolase 2, chloroplastic; Short=AtFBA2; Flags: Precursor && PF00274:Fructose-bisphosphate aldolase class-I	-
Solyc08g029000.3	23483	23642.9	23750.2	281.939	284.37	294.732	23625.4	287.014	6.36197	0	0	-	8	38969588	38973709	-	2947	protein_coding	- && Q43191.1 RecName: Full=Probable linoleate 9S-lipoxygenase 5; AltName: Full=Leaf lipoxygenase && PF00305:Lipoxygenase|PF01477:PLAT/LH2 domain	Lipoxygenase
Solyc09g075210.3	1704.33	1456.69	1440.65	25385.9	24383.7	25436.2	1533.89	25068.6	-4.031	0	0	-	9	67409276	67420507	+	1432	protein_coding	- && Q93WF6.1 RecName: Full=Protein SENESCENCE-ASSOCIATED GENE 21, mitochondrial; AltName: Full=Late embryogenensis abundant like 5; Short=AtLEA5; Flags: Precursor && -	-
Solyc04g074580.1	7975.09	8006.55	8086.25	17240.3	17554.6	17300	8022.63	17365	-1.11398	0	0	-	4	60630405	60630815	-	411	protein_coding	- && P59169.2 RecName: Full=Histone H3.3; AltName: Full=Histone H3.2 >Q71V89.3 RecName: Full=Histone H3.3 >P69245.2 RecName: Full=Histone H3.3 >P69244.2 RecName: Full=Histone H3.3; AltName: Full=Histone H3.2; AltName: Full=Minor histone H3 >Q71H73.3 RecName: Full=Histone H3.3 >Q6RUR1.3 RecName: Full=Histone H3.3 >Q71U98.3 RecName: Full=Histone H3.3 >Q711T2.3 RecName: Full=Histone H3.3 >Q76N23.1 R…	Histone
Solyc07g041920.3	2931.64	3082.29	3090.87	22943.9	23338.2	22827.7	3034.93	23036.6	-2.92379	0	0	-	7	54664081	54668958	-	1658	protein_coding	- && Q40143.1 RecName: Full=Cysteine proteinase 3; Flags: Precursor && PF00112:Papain family cysteine protease|PF08246:Cathepsin propeptide inhibitor domain (I29)	Peptidase_C1
Solyc04g074480.3	17991.5	18667.4	18469.8	5526.23	5410.35	5422.47	18376.3	5453.02	1.75296	0	0	-	4	60554256	60557892	+	2080	protein_coding	- && P37216.1 RecName: Full=Phospho-2-dehydro-3-deoxyheptonate aldolase 2, chloroplastic; AltName: Full=3-deoxy-D-arabino-heptulosonate 7-phosphate synthase 2; AltName: Full=DAHP synthase 2; AltName: Full=Phospho-2-keto-3-deoxyheptonate aldolase 2; Flags: Precursor && PF01474:Class-II DAHP synthetase family	-
Solyc04g080850.3	7580.15	7348.91	7870.55	17666.7	17149	18161.1	7599.87	17658.9	-1.21618	0	0	-	4	65002212	65008992	-	5197	protein_coding	- && Q10RB4.1 RecName: Full=Beta-galactosidase 5; Short=Lactase 5; Flags: Precursor && -	-
Solyc01g101060.3	6991.12	6742.51	6723.64	18310.1	18326.2	18346.6	6819.09	18327.6	-1.42656	0	0	-	1	90795405	90797732	+	1185	protein_coding	- && P43280.1 RecName: Full=S-adenosylmethionine synthase 1; Short=AdoMet synthase 1; AltName: Full=Methionine adenosyltransferase 1; Short=MAT 1 && PF00438:S-adenosylmethionine synthetase, N-terminal domain|PF02772:S-adenosylmethionine synthetase, central domain|PF02773:S-adenosylmethionine synthetase, C-terminal domain	-
Solyc04g005050.2	16775.8	16479.1	16596.9	6560.77	6604.28	6376.84	16617.2	6513.96	1.35126	0	0	-	4	44948	48620	+	2115	protein_coding	- && Q5XF51.1 RecName: Full=Metalloendoproteinase 3-MMP; Short=At3-MMP; Flags: Precursor && PF00413:Matrixin|PF01471:Putative peptidoglycan binding domain	PG_binding_1
Solyc09g090140.3	7289.5	7403.95	7174.34	17089.1	17203.3	17065.4	7289.26	17119.3	-1.23192	0	0	-	9	70158684	70162279	-	1627	protein_coding	- && Q9FSF0.1 RecName: Full=Malate dehydrogenase; Short=NtRed-2 && PF02866:lactate/malate dehydrogenase, alpha/beta C-terminal domain|PF00056:lactate/malate dehydrogenase, NAD binding domain	-
Solyc03g005760.1	297.412	261.919	273.575	24150.1	24199.7	25385	277.635	24578.3	-6.46912	0	0	-	3	538200	539003	-	804	protein_coding	- && P07369.1 RecName: Full=Chlorophyll a-b binding protein 3C, chloroplastic; AltName: Full=LHCII type I CAB-3C; Short=LHCP; Flags: Precursor && PF00504:Chlorophyll A-B binding protein	-
Solyc07g043320.3	19623.4	17756.4	18344.5	3468.53	3466.81	3301.2	18574.8	3412.18	2.44488	0	0	-	7	57138913	57148323	+	5064	protein_coding	- && - && -	-
Solyc04g080960.3	5331.21	5497.45	5458.35	18047.5	17675.9	17683.9	5429	17802.4	-1.71313	0	0	-	4	65102722	65105099	+	1368	protein_coding	- && P25804.1 RecName: Full=Cysteine proteinase 15A; AltName: Full=Turgor-responsive protein 15A; Flags: Precursor [Pisum sativum] && PF08246:Cathepsin propeptide inhibitor domain (I29)|PF00112:Papain family cysteine protease	Peptidase_C1
Solyc02g036350.3	19639.8	18173	17838.5	2740.95	2581.29	2767.87	18550.4	2696.7	2.78213	0	0	-	2	31052614	31054844	+	1426	protein_coding	- && P31237.1 RecName: Full=1-aminocyclopropane-1-carboxylate oxidase; Short=ACC oxidase; AltName: Full=Ethylene-forming enzyme; Short=EFE && PF14226:non-haem dioxygenase in morphine synthesis N-terminal|PF03171:2OG-Fe(II) oxygenase superfamily	2OG-FeII_Oxy
Solyc02g068430.3	6796.06	6967.42	6702.6	15645.3	15956.1	15822.3	6822.03	15807.9	-1.21258	0	0	-	2	38947778	38956749	-	1347	protein_coding	- && F4JJE0.1 RecName: Full=Choline-phosphate cytidylyltransferase 2; Short=AtCCT2; AltName: Full=CTP:phosphocholine cytidylyltransferase 2; AltName: Full=Phosphorylcholine transferase 2 && PF01467:Cytidylyltransferase-like	CTP_transf_2
Solyc08g068690.1	15660.5	15026.2	14707.3	6445.95	6195.5	6172.33	15131.3	6271.26	1.2709	0	0	-	8	57884153	57884875	-	723	protein_coding	- && Q9SMB8.1 RecName: Full=Tyramine N-feruloyltransferase 4/11; AltName: Full=Hydroxycinnamoyl-CoA: tyramine N-hydroxycinnamoyltransferase && PF00583:Acetyltransferase (GNAT) family	Acetyltransf_1
Solyc01g091910.3	6611.63	7071.8	7022.64	15444.1	15394.7	15710	6902.03	15516.3	-1.16854	0	0	-	1	85312254	85326068	-	6069	protein_coding	- && P93733.4 RecName: Full=Phospholipase D beta 1; Short=AtPLDbeta1; Short=PLD beta 1; Short=PLDbeta && -	-
Solyc08g076970.3	3495.56	3253.11	3416.18	18847.9	19963.4	18813.7	3388.28	19208.3	-2.50312	0	0	-	8	61032459	61035477	-	1564	protein_coding	- && Q9C5C4.1 RecName: Full=Acetylornithine deacetylase; AltName: Full=N-acetylornithinase; Short=AO; Short=Acetylornithinase; Short=NAO && PF07687:Peptidase dimerisation domain|PF01546:Peptidase family M20/M25/M40	Peptidase_M20
Solyc07g041720.1	15135.2	14637.1	15005.4	5995.75	5741.77	6032.98	14925.9	5923.5	1.33334	0	0	-	7	54164774	54165409	+	636	protein_coding	- && Q9ZRA4.1 RecName: Full=Auxin-binding protein ABP19a; Flags: Precursor && PF00190:Cupin	-
Solyc05g053610.3	17205.5	18026.8	18302.4	2353.28	2389.96	2358.86	17844.9	2367.37	2.91419	0	0	-	5	64508971	64531700	-	10909	protein_coding	- && Q76CU2.1 RecName: Full=Pleiotropic drug resistance protein 1; AltName: Full=NtPDR1 && PF08370:Plant PDR ABC transporter associated|PF14510:ABC-transporter extracellular N-terminal|PF00005:ABC transporter|PF01061:ABC-2 type transporter	ABC2_membrane
Solyc08g080130.3	14467	14349.5	14821.3	5860.47	6205.96	6216.44	14545.9	6094.29	1.2547	0	0	-	8	63590193	63596289	+	3713	protein_coding	- && P93733.4 RecName: Full=Phospholipase D beta 1; Short=AtPLDbeta1; Short=PLD beta 1; Short=PLDbeta && PF00168:C2 domain|PF00614:Phospholipase D Active site motif|PF12357:Phospholipase D C terminal	C2
Solyc11g022590.1	4734.46	5124.5	4947.15	17089.1	16654.5	16979.2	4935.37	16907.6	-1.7763	0	0	-	11	14588977	14589654	+	678	protein_coding	- && P13087.3 RecName: Full=Miraculin; Short=MIR; Flags: Precursor && PF00197:Trypsin and protease inhibitor	-
Solyc09g014520.3	3764.97	3918.34	3822.16	18256.7	17921.6	18100	3835.16	18092.7	-2.238	0	0	-	9	6146352	6148044	-	930	protein_coding	- && Q07473.1 RecName: Full=Chlorophyll a-b binding protein CP29.1, chloroplastic; AltName: Full=LHCB4.1; AltName: Full=LHCII protein 4.1; Flags: Precursor && PF00504:Chlorophyll A-B binding protein	-
Solyc07g041900.3	4831.02	4501.02	4512.24	16934.5	17193.9	17181.7	4614.76	17103.4	-1.89033	0	0	-	7	54626103	54628551	-	1552	protein_coding	- && Q40143.1 RecName: Full=Cysteine proteinase 3; Flags: Precursor && PF08246:Cathepsin propeptide inhibitor domain (I29)|PF00112:Papain family cysteine protease	Peptidase_C1
Solyc06g076020.3	2644.85	2703.65	2746.28	18775.1	18922.1	18935	2698.26	18877.4	-2.80622	0	0	-	6	47333986	47337132	-	2355	protein_coding	- && P24629.1 RecName: Full=Heat shock cognate 70 kDa protein 1 && PF00012:Hsp70 protein	HSP70
Solyc04g073990.3	6332.57	6387.59	6328.18	14560.8	14531.1	14580.2	6349.45	14557.4	-1.19708	0	0	-	4	60102620	60105073	-	1416	protein_coding	- && Q9SYT0.1 RecName: Full=Annexin D1; AltName: Full=AnnAt1; AltName: Full=Annexin A1 && PF00191:Annexin	-
Solyc01g058260.3	4963.31	5012.52	4952.41	15454.4	15644.5	15819.3	4976.08	15639.4	-1.65225	0	0	-	1	65866151	65871282	-	2447	protein_coding	- && Q56XM9.1 RecName: Full=Nuclear poly(A) polymerase 3; Short=PAP(III); Short=Poly(A) polymerase III; AltName: Full=Polynucleotide adenylyltransferase 3 && PF04928:Poly(A) polymerase central domain	-
Solyc09g084465.1	4935.31	4654.75	4670.07	15798.8	14727.6	15986.7	4753.38	15504.4	-1.70583	0	0	-	9	69557929	69567595	+	916	protein_coding	- && P05118.1 RecName: Full=Wound-induced proteinase inhibitor 1; AltName: Full=Wound-induced proteinase inhibitor I; Flags: Precursor && PF00280:Potato inhibitor I family	-
Solyc02g093870.3	14044	14485.2	14606.5	4428.03	4423.42	4520.23	14378.6	4457.23	1.68962	0	0	-	2	55199699	55209468	+	3582	protein_coding	- && Q9FKS8.1 RecName: Full=Lysine histidine transporter 1 && PF01490:Transmembrane amino acid transporter protein	Aa_trans
Solyc07g006890.1	15722.3	13969.9	13843.6	4077.88	3912.18	4146.3	14512	4045.45	1.84271	0	0	-	7	1747085	1748593	+	1509	protein_coding	- && O81117.2 RecName: Full=Cytochrome P450 94A1; AltName: Full=P450-dependent fatty acid omega-hydroxylase && PF00067:Cytochrome P450	p450
Solyc05g056070.3	1755.51	1769.85	1872.94	18094.1	18081.5	18674.4	1799.43	18283.3	-3.34414	0	0	-	5	66309084	66310200	+	827	protein_coding	- && P12360.1 RecName: Full=Chlorophyll a-b binding protein 6A, chloroplastic; AltName: Full=LHCI type I CAB-6A; AltName: Full=Light-harvesting complex I 26 kDa protein; Flags: Precursor && PF00504:Chlorophyll A-B binding protein	-
Solyc11g005380.2	12545.4	12590.1	12754.6	5624	5598.53	5692.14	12630	5638.22	1.16352	0	0	-	11	303996	306518	+	2379	protein_coding	- && Q39117.1 RecName: Full=Trihelix transcription factor GT-2; AltName: Full=Trihelix DNA-binding protein GT-2 && -	-
Solyc02g063450.3	4819.43	4771.48	4743.73	14631.3	14179.8	14095	4778.21	14302	-1.58161	0	0	-	2	36087659	36093959	-	3395	protein_coding	- && Q9ZQ47.1 RecName: Full=Glycine-rich domain-containing protein 1; Short=AtGRDP1 && PF07173:Protein of unknown function (DUF1399)	-
Solyc12g089140.2	4811.71	5060.91	5015.55	13802.5	13977	13763.2	4962.72	13847.6	-1.48025	0	0	-	12	65212773	65239883	-	4464	protein_coding	- && Q8GUH2.1 RecName: Full=Uncharacterized protein At1g01500 && -	-
Solyc06g063360.3	3166.28	3183.83	3060.19	15653.3	15221.1	15760.1	3136.77	15544.9	-2.30945	0	0	-	6	40153193	40166066	-	3327	protein_coding	- && Q6R2K1.1 RecName: Full=Protein STRUBBELIG-RECEPTOR FAMILY 5; AltName: Full=Leucine-rich repeat receptor kinase-like protein SRF5; Flags: Precursor && PF07714:Protein tyrosine kinase|PF08263:Leucine rich repeat N-terminal domain|PF00504:Chlorophyll A-B binding protein|PF13855:Leucine rich repeat	Pkinase_Tyr
Solyc02g089615.1	4186.95	3916.44	3865.13	14325.5	14661.8	14434.9	3989.51	14474	-1.85966	0	0	-	2	52007125	52007703	-	372	protein_coding	- && - && PF08132:S-adenosyl-l-methionine decarboxylase leader peptide	-
Solyc02g071020.3	83.0437	69.2756	76.2854	19059.3	18380.5	19103.4	76.2016	18847.8	-7.951	0	0	-	2	41093415	41094609	-	1195	protein_coding	- && P07370.1 RecName: Full=Chlorophyll a-b binding protein 1B, chloroplastic; AltName: Full=LHCII type I CAB-1B; Short=LHCP; Flags: Precursor && PF00504:Chlorophyll A-B binding protein	-
Solyc08g077440.3	3705.1	3979.08	3864.25	13271.6	13730.3	13135.6	3849.48	13379.2	-1.79712	0	0	-	8	61447246	61457247	-	3137	protein_coding	- && O04979.2 RecName: Full=Lon protease homolog 2, peroxisomal && PF02190:ATP-dependent protease La (LON) substrate-binding domain|PF00004:ATPase family associated with various cellular activities (AAA)|PF05362:Lon protease (S16) C-terminal proteolytic domain	AAA
Solyc12g045030.2	11985.3	11969.5	11314.8	4031.27	4062.73	4078.13	11756.5	4057.38	1.53456	0	0	-	12	61357135	61358515	+	1188	protein_coding	- && Q21929.2 RecName: Full=L-xylulose reductase; Short=XR; AltName: Full=Dicarbonyl/L-xylulose reductase; Short=DCXR; AltName: Full=Short-chain dehydrogenase 21 && PF00106:short chain dehydrogenase	adh_short
Solyc04g074000.3	2691.2	2764.38	2878.68	14713.1	14225.8	13908.5	2778.08	14282.5	-2.36136	0	0	-	4	60110187	60130032	-	9211	protein_coding	- && Q8VZG8.3 RecName: Full=MDIS1-interacting receptor like kinase 2; Short=AtMIK2; AltName: Full=Probable LRR receptor-like serine/threonine-protein kinase At4g08850; Flags: Precursor && PF13855:Leucine rich repeat|PF08263:Leucine rich repeat N-terminal domain|PF07714:Protein tyrosine kinase|PF00069:Protein kinase domain	Pkinase_Tyr
Solyc05g054580.3	11446.5	10845.9	10966.7	4646.31	4669.1	4672.6	11086.4	4662.67	1.24942	0	0	-	5	65313433	65316355	-	1705	protein_coding	- && P50346.1 RecName: Full=60S acidic ribosomal protein P0 && PF00466:Ribosomal protein L10|PF00428:60s Acidic ribosomal protein	-
Solyc02g067180.3	11748.8	12313	12292.5	3288.91	3292.21	3231.02	12118.1	3270.71	1.88975	0	0	-	2	37931290	37936940	-	2154	protein_coding	- && P55217.3 RecName: Full=Cystathionine gamma-synthase 1, chloroplastic; Short=AtCGS1; AltName: Full=METHIONINE OVERACCUMULATION 1; AltName: Full=O-succinylhomoserine (thiol)-lyase; Flags: Precursor && PF01053:Cys/Met metabolism PLP-dependent enzyme	Cys_Met_Meta_PP
Solyc12g013900.2	3638.47	3863.3	3745.88	11734.6	11499.2	12008.8	3749.22	11747.5	-1.6477	0	0	-	12	4704861	4706760	-	1587	protein_coding	- && Q9T076.1 RecName: Full=Early nodulin-like protein 2; AltName: Full=Phytocyanin-like protein; Flags: Precursor && PF02298:Plastocyanin-like domain	Cu_bind_like
Solyc04g025650.3	11796.1	12310.2	12151.3	1884.9	1957.13	1978.91	12085.8	1940.32	2.63826	0	0	-	4	21290588	21295307	+	1617	protein_coding	- && Q6F6Y2.1 RecName: Full=FAD-dependent urate hydroxylase; AltName: Full=Flavoprotein urate hydroxylase && PF01494:FAD binding domain	FAD_binding_3
Solyc04g049350.3	9832.95	10324	10568.6	2788.7	2987.98	3030.53	10241.8	2935.73	1.80204	0	0	-	4	41468644	41475522	-	1726	protein_coding	- && Q42884.1 RecName: Full=Chorismate synthase 1, chloroplastic; AltName: Full=5-enolpyruvylshikimate-3-phosphate phospholyase 1; Flags: Precursor && PF01264:Chorismate synthase	-
Solyc10g006230.3	2373.5	2554.66	2381.51	11794.8	11691.6	11697.1	2436.56	11727.8	-2.26723	0	0	-	10	913417	917123	+	1174	protein_coding	- && P10708.1 RecName: Full=Chlorophyll a-b binding protein 7, chloroplastic; AltName: Full=LHCI type II CAB-7; Flags: Precursor && PF00504:Chlorophyll A-B binding protein	-
Solyc02g081190.3	9681.35	10075.3	9684.74	2930.8	3096.71	3095.69	9813.81	3041.07	1.68956	0	0	-	2	45806081	45807784	+	1295	protein_coding	- && P31237.1 RecName: Full=1-aminocyclopropane-1-carboxylate oxidase; Short=ACC oxidase; AltName: Full=Ethylene-forming enzyme; Short=EFE && PF14226:non-haem dioxygenase in morphine synthesis N-terminal|PF03171:2OG-Fe(II) oxygenase superfamily	2OG-FeII_Oxy
Solyc01g109300.3	3231.94	3396.4	3200.48	10438.6	10668.1	10239.4	3276.28	10448.7	-1.67338	0	0	-	1	96202784	96207125	+	1578	protein_coding	- && Q94B35.1 RecName: Full=4-hydroxy-3-methylbut-2-enyl diphosphate reductase, chloroplastic; AltName: Full=Protein CHLOROPLAST BIOGENESIS 6; Flags: Precursor && PF02401:LytB protein	-
Solyc10g086410.3	1966.01	1837.23	1882.58	11874.4	11914.3	11850.4	1895.27	11879.7	-2.64828	0	0	-	10	65359904	65363233	+	2329	protein_coding	- && P27322.1 RecName: Full=Heat shock cognate 70 kDa protein 2 && PF00012:Hsp70 protein	HSP70
Solyc04g051800.3	2687.33	2422.75	2634.92	11055.9	10953.5	11208.8	2581.67	11072.7	-2.10053	0	0	-	4	51036398	51041856	-	2815	protein_coding	- && Q9LV93.1 RecName: Full=ABC transporter F family member 5; Short=ABC transporter ABCF.5; Short=AtABCF5; AltName: Full=GCN20-type ATP-binding cassette protein GCN5 && PF00005:ABC transporter|PF12848:ABC transporter	ABC_tran
Solyc04g005650.2	3859.6	3747.53	3539.82	9367.65	9615.26	9520.65	3715.65	9501.19	-1.35512	0	0	-	4	419369	423514	-	2576	protein_coding	- && O04200.1 RecName: Full=Peroxisomal nicotinamide adenine dinucleotide carrier; AltName: Full=Peroxisomal NAD carrier; AltName: Full=Peroxisomal membrane protein 38, (PMP36); Short=AtPMP38; AltName: Full=Protein ABERRANT PEROXISOME MORPHOLOGY 3; AltName: Full=Solute carrier family 25 member 17 && PF00153:Mitochondrial carrier protein	Mito_carr
Solyc03g116700.3	10043.5	9226.94	9247.2	2846.67	2693.15	2665.62	9505.87	2735.15	1.79768	0	0	-	3	67477035	67477829	+	694	protein_coding	- && P29602.3 RecName: Full=Cucumber peeling cupredoxin; Short=CPC; AltName: Full=Stellacyanin && PF02298:Plastocyanin-like domain	Cu_bind_like
Solyc06g006080.3	2406.34	2418.95	2338.54	10689.8	10912.7	10835.9	2387.94	10812.8	-2.17933	0	0	-	6	1105996	1111283	+	2586	protein_coding	- && O82392.1 RecName: Full=Phosphomethylpyrimidine synthase, chloroplastic; AltName: Full=Hydroxymethylpyrimidine phosphate synthase; Short=HMP-P synthase; Short=HMP-phosphate synthase; Short=HMPP synthase; AltName: Full=Protein PYRIMIDINE REQUIRING; AltName: Full=Thiamine biosynthesis protein ThiC; Short=Protein THIAMINE C; Flags: Precursor && PF13667:ThiC-associated domain|PF01964:Radical SAM …	-
Solyc01g097270.3	10479	10291.7	10158.2	1789.4	1816	1753.35	10309.6	1786.25	2.52912	0	0	-	1	88055015	88059535	-	1482	protein_coding	- && P09762.1 RecName: Full=Wound-induced protein WIN2; Flags: Precursor && PF00187:Chitin recognition protein|PF00967:Barwin family	-
Solyc10g086280.2	10636.4	9964.3	9469.04	2077.03	1848.41	1971.9	10023.2	1965.78	2.35067	0	0	-	10	65280996	65282752	-	1420	protein_coding	- && Q9SJL2.2 RecName: Full=Heavy metal-associated isoprenylated plant protein 5; Short=AtHIP05; AltName: Full=Farnesylated protein 2; Short=AtFP2; Flags: Precursor && PF00403:Heavy-metal-associated domain	HMA
Solyc09g091030.3	1055.43	1001.17	1028.54	12154.1	12061.7	12337.6	1028.38	12184.5	-3.56677	0	0	-	9	70857970	70860704	+	1944	protein_coding	- && Q9LIR6.1 RecName: Full=Beta-amylase 1, chloroplastic; AltName: Full=1,4-alpha-D-glucan maltohydrolase; AltName: Full=Beta-amylase 7; AltName: Full=Thioredoxin-regulated beta-amylase; Short=TR-BAMY; Flags: Precursor && PF01373:Glycosyl hydrolase family 14	-
Solyc12g042770.2	3631.71	3718.11	3636.27	8947.02	8886.56	9190.83	3662.03	9008.14	-1.29876	0	0	-	12	59130072	59135918	-	1460	protein_coding	- && - && -	-
Solyc03g112230.3	3156.63	3134.48	3064.57	9498.39	9700.99	9608.86	3118.56	9602.75	-1.62291	0	0	-	3	64178943	64183247	-	3103	protein_coding	- && Q9SB64.1 RecName: Full=Protein NBR1 homolog; Short=AtNBR1; AltName: Full=At4g24690 && PF00569:Zinc finger, ZZ type|PF16158:Ig-like domain from next to BRCA1 gene|PF00564:PB1 domain	ZZ
Solyc09g014990.3	9719.01	9515.43	9411.17	2338.5	2179.82	2262.62	9548.54	2260.31	2.07924	0	0	-	9	7395827	7398576	+	1517	protein_coding	- && Q6IEQ7.1 RecName: Full=WRKY transcription factor WRKY24; Short=OsWRKY24 && PF03106:WRKY DNA -binding domain	WRKY
Solyc03g119080.3	9609.89	9696.69	9768.04	2180.48	2074.23	2004.98	9691.54	2086.56	2.21677	0	0	-	3	69264228	69280854	-	8039	protein_coding	- && Q9LV35.1 RecName: Full=Actin-interacting protein 1-2 && -	-
Solyc10g007690.3	1906.14	1738.53	1818.57	11047.9	10571.9	11057.5	1821.08	10892.4	-2.5806	0	0	-	10	1940930	1942822	+	998	protein_coding	- && P27522.1 RecName: Full=Chlorophyll a-b binding protein 8, chloroplastic; AltName: Full=LHCI type III CAB-8; Flags: Precursor && PF00504:Chlorophyll A-B binding protein	-
Solyc03g114150.3	2822.52	2840.3	2900.6	9501.8	9590.17	9579.79	2854.47	9557.25	-1.74315	0	0	-	3	65653816	65658520	+	1997	protein_coding	- && Q9SU63.1 RecName: Full=Aldehyde dehydrogenase family 2 member B4, mitochondrial; Short=ALDH2a; Flags: Precursor && PF00171:Aldehyde dehydrogenase family	Aldedh
Solyc01g109890.3	2635.19	2669.48	2638.42	9629.13	9928.9	9750.22	2647.7	9769.42	-1.88366	0	0	-	1	96649709	96655945	+	2466	protein_coding	- && Q8GYX8.2 RecName: Full=Chaperone protein dnaJ 10; Short=AtDjC10; Short=AtJ10 && PF14308:X-domain of DnaJ-containing|PF00226:DnaJ domain	DnaJ
Solyc07g005930.3	2078.02	2009.94	2143.88	10157.8	10463.1	10532.2	2077.28	10384.4	-2.32131	0	0	-	7	764405	778503	+	3940	protein_coding	- && P69242.1 RecName: Full=DNA-directed RNA polymerase 3, chloroplastic; AltName: Full=NsRpoT-C; AltName: Full=T7 bacteriophage-type single subunit RNA polymerase 3; Flags: Precursor >P69243.1 RecName: Full=DNA-directed RNA polymerase 3A, chloroplastic; AltName: Full=NictaRpoT3-syl; AltName: Full=T7 bacteriophage-type single subunit RNA polymerase 3A; Flags: Precursor && PF00940:DNA-dependent RN…	-
Solyc04g071990.3	3435.69	3339.46	3406.54	8793.54	8905.38	8697.6	3393.9	8798.84	-1.37432	0	0	-	4	59098772	59140862	-	4358	protein_coding	- && Q9SQI2.2 RecName: Full=Protein GIGANTEA && -	-
Solyc07g063430.3	2481.65	2279.45	2408.69	10013.4	9840.04	9863.5	2389.93	9905.64	-2.05122	0	0	-	7	66037442	66041949	-	1904	protein_coding	- && - && PF04117:Mpv17 / PMP22 family	Mpv17_PMP22
Solyc02g068680.1	8273.47	8239.05	8273.02	3035.39	2973.34	2957.34	8261.85	2988.69	1.46728	0	0	-	2	39192315	39193700	+	1386	protein_coding	- && - && -	-
Solyc09g083440.3	596.756	602.603	541.89	11624.3	11461.6	11523.6	580.416	11536.5	-4.31492	0	0	-	9	69519147	69520571	+	571	protein_coding	- && P05118.1 RecName: Full=Wound-induced proteinase inhibitor 1; AltName: Full=Wound-induced proteinase inhibitor I; Flags: Precursor && PF00280:Potato inhibitor I family	-
Solyc07g066150.1	2886.25	2742.55	2862.9	9230.09	8414.01	9100.6	2830.57	8914.9	-1.65494	0	0	-	7	67776515	67776955	+	441	protein_coding	- && Q9S7N7.1 RecName: Full=Photosystem I reaction center subunit V, chloroplastic; AltName: Full=PSI-G; Flags: Precursor && PF01241:Photosystem I psaG / psaK	-
novel.472	1866.55	1791.68	1877.32	9639.36	9686.35	9652.97	1845.18	9659.56	-2.38794	0	0	-	8	50633589	50638840	+	4224	-	- && - && -	-
Solyc01g079940.3	9205.3	9689.09	9305.07	975.418	1068.48	945.348	9399.82	996.415	3.2379	0	0	-	1	78950261	78952701	-	1826	protein_coding	- && P13917.2 RecName: Full=Basic 7S globulin; AltName: Full=SBg7S; Short=Bg; Contains: RecName: Full=Basic 7S globulin high kDa subunit; Contains: RecName: Full=Basic 7S globulin low kDa subunit; Flags: Precursor && PF14541:Xylanase inhibitor C-terminal|PF14543:Xylanase inhibitor N-terminal	-
Solyc03g036470.2	9449.6	9318.04	9091.99	1161.86	1086.25	1077.68	9286.55	1108.6	3.06772	0	0	-	3	6475098	6477157	+	1752	protein_coding	- && P35511.1 RecName: Full=Phenylalanine ammonia-lyase; Short=PAL && PF00221:Aromatic amino acid lyase	-
Solyc07g007250.3	799.537	773.419	704.983	11003.6	10250.9	11028.4	759.313	10761	-3.82669	0	0	-	7	1988957	1990456	+	542	protein_coding	- && P01076.2 RecName: Full=Metallocarboxypeptidase inhibitor; Short=Carboxypeptidase inhibitor; Short=MCPI; Flags: Precursor && -	-
Solyc02g084850.3	18.3469	20.8776	24.5516	11632.3	11242	11383.3	21.2587	11419.2	-9.06211	0	0	TAS14	2	48563116	48564178	-	845	protein_coding	- && P22240.1 RecName: Full=Abscisic acid and environmental stress-inducible protein TAS14; AltName: Full=Dehydrin TAS14 && PF00257:Dehydrin	-
Solyc01g100040.3	2861.15	2947.53	2946.2	7698.75	7689.49	7662.03	2918.29	7683.43	-1.39641	0	0	-	1	89988850	89992150	-	1537	protein_coding	- && Q0WRB2.1 RecName: Full=Probable protein phosphatase 2C 73; Short=AtPP2C73; AltName: Full=AtPPC6;7 && PF00481:Protein phosphatase 2C	PP2C
Solyc07g043420.3	474.122	485.878	512.954	10452.2	10528	10359.7	490.984	10446.6	-4.40969	0	0	-	7	57307290	57308879	+	1286	protein_coding	- && P24397.1 RecName: Full=Hyoscyamine 6-dioxygenase; AltName: Full=Hyoscyamine 6-beta-hydroxylase && PF14226:non-haem dioxygenase in morphine synthesis N-terminal|PF03171:2OG-Fe(II) oxygenase superfamily	2OG-FeII_Oxy
Solyc01g006950.3	7592.7	7670.61	7791.64	2263.47	2219.55	2242.57	7684.98	2241.86	1.77761	0	0	-	1	1515155	1517487	-	1563	protein_coding	- && Q9ZSD4.1 RecName: Full=Syntaxin-121; Short=AtSYP121; AltName: Full=Syntaxin-related protein At-Syr1 && PF00804:Syntaxin|PF05739:SNARE domain	SNARE
Solyc08g068710.1	9417.74	9004.88	9446.24	304.676	317.825	314.782	9289.62	312.428	4.89316	0	0	-	8	57905614	57906318	-	705	protein_coding	- && Q9SMB8.1 RecName: Full=Tyramine N-feruloyltransferase 4/11; AltName: Full=Hydroxycinnamoyl-CoA: tyramine N-hydroxycinnamoyltransferase && PF00583:Acetyltransferase (GNAT) family	Acetyltransf_1
Solyc06g074530.1	8070.69	7840.48	7575.05	2082.71	2013.59	1885.68	7828.74	1993.99	1.974	0	0	-	6	46254457	46255758	+	1302	protein_coding	- && Q9ZUY3.1 RecName: Full=Arogenate dehydratase 3, chloroplastic; Short=AtADT3; AltName: Full=Prephenate dehydratase 1; Short=AtPDT1; Flags: Precursor && PF00800:Prephenate dehydratase	-
Solyc10g075090.2	558.131	553.256	641.85	10480.6	9804.49	10404.8	584.412	10230	-4.12708	0	0	LE16	10	58857957	58859120	-	569	protein_coding	- && P93224.1 RecName: Full=Non-specific lipid-transfer protein 2; Short=LTP 2; Flags: Precursor && PF00234:Protease inhibitor/seed storage/LTP family	-
Solyc04g079210.3	2481.65	2386.69	2584.94	7856.78	8170.41	7969.79	2484.43	7998.99	-1.6865	0	0	-	4	63838153	63866898	-	5128	protein_coding	- && O48723.1 RecName: Full=Patatin-like protein 2; Short=AtPLP2; AltName: Full=Patatin-related phospholipase A IIalpha; Short=pPLAIIa; AltName: Full=Phospholipase A IIA; Short=AtPLAIIA && PF01734:Patatin-like phospholipase	-
Solyc02g086460.3	8448.25	8072.98	8347.55	1202.79	1181.39	1127.8	8289.59	1170.66	2.82499	0	0	-	2	49761704	49779431	+	12110	protein_coding	- && - && -	-
Solyc02g070935.1	69.525	40.8062	53.4875	10559.1	10425.5	10473	54.6062	10485.9	-7.58803	0	0	-	2	41088138	41090899	-	923	protein_coding	- && P07369.1 RecName: Full=Chlorophyll a-b binding protein 3C, chloroplastic; AltName: Full=LHCII type I CAB-3C; Short=LHCP; Flags: Precursor && -	-
Solyc06g082650.3	7495.18	7116.41	7458.43	1972.44	2070.05	2154.35	7356.67	2065.61	1.83154	0	0	-	6	48452776	48455291	+	1078	protein_coding	- && P93847.1 RecName: Full=60S ribosomal protein L10; AltName: Full=EQM && PF00252:Ribosomal protein L16p/L10e	-
Solyc09g061840.3	1741.02	1869.49	1784.38	8287.64	8483.01	8414.9	1798.3	8395.18	-2.22303	0	0	-	9	60689221	60695244	-	1840	protein_coding	- && Q56WD9.2 RecName: Full=3-ketoacyl-CoA thiolase 2, peroxisomal; AltName: Full=Acetyl-CoA acyltransferase 2; AltName: Full=Beta-ketothiolase 2; AltName: Full=Peroxisomal 3-oxoacyl-CoA thiolase 2; AltName: Full=Peroxisome defective protein 1; Flags: Precursor && PF00108:Thiolase, N-terminal domain|PF02803:Thiolase, C-terminal domain	Thiolase_N
Solyc09g064510.3	6994.98	7340.37	7043.69	2245.28	2217.46	2224.52	7126.35	2229.09	1.6768	0	0	-	9	62013058	62017663	+	2546	protein_coding	- && F4KFT7.1 RecName: Full=Probable aminopyrimidine aminohydrolase, mitochondrial; Flags: Precursor && PF03070:TENA/THI-4/PQQC family	-
Solyc12g009650.2	8751.45	9194.67	9041.14	57.9794	85.7292	53.132	8995.76	65.6135	7.09858	0	0	-	12	2922057	2923590	-	932	protein_coding	- && Q00451.1 RecName: Full=36.4 kDa proline-rich protein && PF14547:Hydrophobic seed protein	-
Solyc09g056385.1	7588.84	7530.16	7454.05	1720.06	1798.22	1671.15	7524.35	1729.81	2.1211	0	0	-	9	49157529	49158245	-	717	protein_coding	- && Q9LSE7.1 RecName: Full=Cytochrome b561 and DOMON domain-containing protein At3g25290; AltName: Full=Protein b561A.tha3; Flags: Precursor && PF04526:Protein of unknown function (DUF568)	-
Solyc06g060710.3	7288.53	7404.9	7596.98	1643.89	1585.99	1572.91	7430.14	1600.93	2.21531	0	0	-	6	38845409	38851908	+	2004	protein_coding	- && Q8VZP6.1 RecName: Full=Putative glucuronosyltransferase PGSIP8; AltName: Full=Glycogenin-like protein 8; AltName: Full=Plant glycogenin-like starch initiation protein 8 && -	-
Solyc10g052880.1	7151.41	7030.05	7248.87	1804.18	1758.49	1692.2	7143.44	1751.63	2.02886	0	0	-	10	54038626	54040062	+	1437	protein_coding	- && Q9M5J8.2 RecName: Full=Polygalacturonase inhibitor 2; AltName: Full=Polygalacturonase-inhibiting protein 2; Short=PGIP-2; Flags: Precursor && PF08263:Leucine rich repeat N-terminal domain|PF13855:Leucine rich repeat	LRRNT_2
Solyc06g074820.3	7158.17	6876.31	6949.87	1948.56	1846.31	1710.25	6994.78	1835.04	1.93182	0	0	-	6	46499125	46501420	+	1034	protein_coding	- && O64964.1 RecName: Full=Aquaporin TIP1-1; AltName: Full=Tonoplast intrinsic protein 1-1; AltName: Full=ZmTIP1-1; AltName: Full=ZmTIP1;1; Short=ZmTIP1 && PF00230:Major intrinsic protein	-
Solyc08g008280.3	6817.31	6713.09	6687.69	2067.93	2049.14	2069.14	6739.36	2062.07	1.70847	0	0	-	8	2699944	2702124	-	1759	protein_coding	- && Q9SUP6.1 RecName: Full=Probable WRKY transcription factor 53; AltName: Full=WRKY DNA-binding protein 53 && PF03106:WRKY DNA -binding domain	WRKY
Solyc04g078420.1	2348.4	2140.9	2345.56	6971.17	7214.84	6915.17	2278.29	7033.73	-1.62609	0	0	-	4	63247860	63248846	-	987	protein_coding	- && Q9FDW1.1 RecName: Full=Transcription factor MYB44; AltName: Full=Myb-related protein 44; Short=AtMYB44; AltName: Full=Myb-related protein R1; Short=AtMYBR1 && PF00249:Myb-like DNA-binding domain	Myb_DNA-binding
Solyc02g090490.3	7096.37	7052.83	7004.23	1467.67	1541.03	1514.76	7051.14	1507.82	2.22476	0	0	-	2	52653969	52656132	-	1507	protein_coding	- && O23181.2 RecName: Full=Patatin-like protein 3; Short=AtPLP3; AltName: Full=Patatin-related phospholipase A IIbeta; Short=pPLAIIb; AltName: Full=Phospholipase A IVC; Short=AtPLAIVC && PF01734:Patatin-like phospholipase	-
Solyc01g087850.2	7803.21	7864.2	7807.42	441.098	526.921	437.086	7824.94	468.368	4.06168	0	0	-	1	82594921	82598028	+	3108	protein_coding	- && Q9FHA4.1 RecName: Full=Subtilisin-like protease SBT1.9; AltName: Full=Subtilase subfamily 1 member 9; Short=AtSBT1.9; Flags: Precursor && PF00082:Subtilase family|PF05922:Peptidase inhibitor I9	Peptidase_S8
Solyc07g006770.2	6108.54	6265.17	6263.3	2166.84	2213.28	2316.75	6212.34	2232.29	1.47595	0	0	-	7	1617845	1621709	-	3422	protein_coding	- && Q1MX30.1 RecName: Full=Receptor kinase-like protein Xa21; Contains: RecName: Full=Receptor kinase-like protein Xa21, processed; Flags: Precursor && PF08263:Leucine rich repeat N-terminal domain|PF15102:TMEM154 protein family|PF13855:Leucine rich repeat|PF00069:Protein kinase domain	Pkinase
Solyc01g005470.3	7689.27	7375.48	7582.07	616.173	659.697	658.636	7548.94	644.835	3.54779	0	0	-	1	322539	324960	-	867	protein_coding	- && Q9LQU4.1 RecName: Full=Protein PLANT CADMIUM RESISTANCE 2; Short=AtPCR2 && PF04749:PLAC8 family	-
Solyc08g081230.1	6949.6	6410.37	6577.21	1663.21	1590.17	1689.2	6645.72	1647.53	2.01198	0	0	-	8	64411372	64412763	-	1392	protein_coding	- && Q9FN67.1 RecName: Full=BTB/POZ domain-containing protein At5g41330 && PF02214:BTB/POZ domain	K_tetra
Solyc10g075070.2	544.612	590.266	549.781	8759.44	8132.77	8773.79	561.553	8555.33	-3.92962	0	0	-	10	58843218	58843830	-	485	protein_coding	- && Q03461.1 RecName: Full=Non-specific lipid-transfer protein 2; Short=LTP 2; Flags: Precursor && PF00234:Protease inhibitor/seed storage/LTP family	-
Solyc12g056650.2	1264	1279.23	1279.32	7431.59	7855.72	7763.28	1274.18	7683.53	-2.59233	0	0	-	12	63578700	63592772	-	4210	protein_coding	- && Q9SQI2.2 RecName: Full=Protein GIGANTEA && -	-
Solyc03g115900.3	256.856	220.164	226.226	8958.39	8796.65	8769.78	234.415	8841.61	-5.23887	0	0	-	3	66975845	66977885	+	1889	protein_coding	- && P27521.1 RecName: Full=Chlorophyll a-b binding protein 4, chloroplastic; AltName: Full=LHCI type III CAB-4; Flags: Precursor && -	-
Solyc01g101240.3	1826	1760.36	1872.06	6896.14	7259.8	6847.01	1819.47	7000.98	-1.94367	0	0	-	1	90934541	90942699	+	2611	protein_coding	- && Q42456.2 RecName: Full=Aspartic proteinase oryzasin-1; Flags: Precursor && PF05184:Saposin-like type B, region 1|PF03489:Saposin-like type B, region 2|PF00026:Eukaryotic aspartyl protease	Asp
Solyc03g120475.1	7258.6	7058.52	7369.87	742.364	679.561	703.748	7229	708.557	3.35224	0	0	-	3	70343028	70344306	-	919	protein_coding	- && Q41951.2 RecName: Full=Aquaporin TIP2-1; AltName: Full=Delta-tonoplast intrinsic protein; Short=Delta-TIP; AltName: Full=Tonoplast intrinsic protein 2-1; Short=AtTIP2;1; Contains: RecName: Full=Aquaporin TIP2-1, N-terminally processed && PF00230:Major intrinsic protein	-
Solyc06g048820.1	6770.96	6800.4	6696.46	1159.59	1187.66	1176.92	6755.94	1174.72	2.52347	0	0	-	6	31873061	31873387	+	327	protein_coding	- && P20144.1 RecName: Full=Wound-induced protein 1 && PF07107:Wound-induced protein WI12	-
Solyc08g068680.3	6587.49	6743.46	6704.35	1205.06	1280.71	1256.12	6678.43	1247.3	2.41995	0	0	-	8	57876464	57878575	-	1633	protein_coding	- && P54772.1 RecName: Full=Histidine decarboxylase; Short=HDC; AltName: Full=TOM92 && PF00282:Pyridoxal-dependent decarboxylase conserved domain	-
Solyc01g105070.3	7425.65	7318.54	7298.85	489.983	491.375	405.006	7347.68	462.121	3.99438	0	0	-	1	93248597	93250230	+	1233	protein_coding	- && Q9XIV8.1 RecName: Full=Peroxidase N1; AltName: Full=Peroxidase B2; AltName: Full=Peroxidase B3; Flags: Precursor && PF00141:Peroxidase	-
Solyc10g045420.2	5664.35	6258.53	6130.89	1792.81	1825.4	1792.45	6017.92	1803.56	1.73853	0	0	-	10	33322744	33326726	+	2514	protein_coding	- && - && PF10250:GDP-fucose protein O-fucosyltransferase	-
Solyc05g052980.3	1549.83	1615.17	1520.45	6889.32	6784.11	6971.31	1561.81	6881.58	-2.13997	0	0	-	5	64000972	64002806	-	1573	protein_coding	- && P49598.1 RecName: Full=Protein phosphatase 2C 37; Short=AtPP2C37; AltName: Full=Protein ABA-HYPERSENSITIVE GERMINATION 3; AltName: Full=Protein phosphatase 2C A; Short=PP2CA && PF00481:Protein phosphatase 2C	PP2C
Solyc04g054690.3	6719.78	7084.14	6966.53	823.08	789.336	689.713	6923.48	767.376	3.17625	0	0	-	4	52991192	52993750	-	2137	protein_coding	- && P24792.2 RecName: Full=L-ascorbate oxidase; Short=ASO; Short=Ascorbase; Flags: Precursor && PF07732:Multicopper oxidase|PF07731:Multicopper oxidase|PF00394:Multicopper oxidase	-
Solyc08g068700.1	6534.38	6363.87	6298.37	1243.71	1257.71	1282.18	6398.87	1261.2	2.34243	0	0	-	8	57897000	57897740	-	741	protein_coding	- && Q9SMB8.1 RecName: Full=Tyramine N-feruloyltransferase 4/11; AltName: Full=Hydroxycinnamoyl-CoA: tyramine N-hydroxycinnamoyltransferase && PF00583:Acetyltransferase (GNAT) family	Acetyltransf_1
Solyc04g081970.3	2120.51	2042.21	2081.63	6214.03	6171.46	6090.13	2081.45	6158.54	-1.56494	0	0	-	4	65884919	65887005	-	1245	protein_coding	- && Q9SGS4.1 RecName: Full=Thioredoxin-like protein CDSP32, chloroplastic; AltName: Full=Chloroplastic drought-induced stress protein of 32 KDa; Short=AtCDSP32; Flags: Precursor && PF00085:Thioredoxin	-
Solyc02g080640.3	5609.31	5987.12	5771.39	1961.07	1935.18	1843.58	5789.27	1913.28	1.59801	0	0	-	2	45383315	45386773	+	2177	protein_coding	- && P92980.2 RecName: Full=5'-adenylylsulfate reductase 3, chloroplastic; AltName: Full=3'-phosphoadenosine-5'-phosphosulfate reductase homolog 26; Short=PAPS reductase homolog 26; Short=Prh-26; AltName: Full=Adenosine 5'-phosphosulfate 5'-adenylylsulfate sulfotransferase 3; Short=APS sulfotransferase 3; AltName: Full=Thioredoxin-independent APS reductase 3; Flags: Precursor && PF00085:Thioredox…	-
novel.179	1073.77	988.838	1138.14	6864.31	7266.07	7678.07	1066.92	7269.48	-2.76778	0	0	-	12	54747291	54750679	+	3389	-	- && - && -	-
Solyc01g107900.3	5939.56	5970.99	5952.02	1616.6	1605.85	1618.02	5954.19	1613.49	1.88373	0	0	-	1	95179613	95185077	-	2217	protein_coding	- && Q93ZR6.1 RecName: Full=O-acyltransferase WSD1; AltName: Full=Diacylglycerol O-acyltransferase; Short=DGAT; AltName: Full=Long-chain-alcohol O-fatty-acyltransferase; AltName: Full=Wax synthase; Short=WS && PF06974:Protein of unknown function (DUF1298)|PF03007:Wax ester synthase-like Acyl-CoA acyltransferase domain	-
Solyc08g068770.2	6050.6	5950.11	5854.69	1541.57	1584.94	1644.08	5951.8	1590.2	1.90314	0	0	-	8	57962612	57963926	-	773	protein_coding	- && Q9SMB8.1 RecName: Full=Tyramine N-feruloyltransferase 4/11; AltName: Full=Hydroxycinnamoyl-CoA: tyramine N-hydroxycinnamoyltransferase && PF00583:Acetyltransferase (GNAT) family	Acetyltransf_1
Solyc12g011450.2	354.384	294.184	291.112	8319.48	7722.95	7994.86	313.227	8012.43	-4.67955	0	0	CAB13	12	4262294	4264181	+	1579	protein_coding	- && P27489.1 RecName: Full=Chlorophyll a-b binding protein 13, chloroplastic; AltName: Full=LHCII type III CAB-13; Flags: Precursor && -	-
Solyc12g013620.2	585.168	569.388	563.811	7753.32	7581.81	7742.23	572.789	7692.45	-3.74787	0	0	-	12	4461663	4464796	-	1557	protein_coding	- && Q93VY3.1 RecName: Full=NAC domain-containing protein 72; Short=ANAC072; AltName: Full=Protein RESPONSIVE TO DESICCATION 26 && PF02365:No apical meristem (NAM) protein	NAM
novel.216	103.322	112.929	138.541	8333.12	8031.36	8140.22	118.264	8168.23	-6.10294	0	0	-	2	41070902	41086076	+	2015	-	- && P07370.1 RecName: Full=Chlorophyll a-b binding protein 1B, chloroplastic; AltName: Full=LHCII type I CAB-1B; Short=LHCP; Flags: Precursor && -	-
Solyc02g071220.3	6477.41	6195.9	6375.53	924.26	1068.48	1074.67	6349.61	1022.47	2.6323	0	0	-	2	41260568	41261898	-	1248	protein_coding	- && Q2QXY3.2 RecName: Full=Two-component response regulator ORR10; AltName: Full=OsRR10; AltName: Full=OsRRA2 >B8BLZ4.1 RecName: Full=Two-component response regulator ORR10; AltName: Full=Type A response regulator 10; Short=OsRR10 && PF00072:Response regulator receiver domain	Response_reg
Solyc08g067960.3	1185.79	1374.12	1367	6672.18	6722.42	6499.14	1308.97	6631.25	-2.33985	0	0	-	8	57081091	57086837	+	3843	protein_coding	- && Q8VZK0.1 RecName: Full=E3 ubiquitin-protein ligase MIEL1; AltName: Full=MYB30-interacting E3 ligase 1 && -	-
Solyc06g009280.2	5747.4	5905.51	5646	1431.3	1367.49	1348.35	5766.3	1382.38	2.06128	0	0	-	6	3241110	3255410	-	7845	protein_coding	- && Q9FWX7.1 RecName: Full=ABC transporter B family member 11; Short=ABC transporter ABCB.11; Short=AtABCB11; AltName: Full=Multidrug resistance protein 8; AltName: Full=P-glycoprotein 11 && PF00005:ABC transporter|PF00664:ABC transporter transmembrane region	ABC_membrane
Solyc08g078910.2	6946.7	6848.79	6747.31	76.169	63.7742	66.1643	6847.6	68.7025	6.64378	0	0	-	8	62696544	62700466	-	666	protein_coding	- && P14009.1 RecName: Full=14 kDa proline-rich protein DC2.15; Flags: Precursor && PF14547:Hydrophobic seed protein	-
Solyc06g074200.3	917.343	892.991	985.573	6715.38	6648.19	6823.95	931.969	6729.17	-2.85089	0	0	-	6	46018145	46019172	-	518	protein_coding	- && Q949Q5.1 RecName: Full=Photosystem I subunit O; Short=PSI-O; Flags: Precursor && -	-
Solyc01g073740.3	5364.04	5208.96	5335.6	1647.3	1680.08	1689.2	5302.86	1672.19	1.6647	0	0	-	1	80991756	81000625	+	1972	protein_coding	- && O80433.1 RecName: Full=Citrate synthase, mitochondrial; Flags: Precursor && PF00285:Citrate synthase	Citrate_synt
Solyc02g090110.3	5468.33	5515.48	5354.01	1325.57	1505.49	1529.8	5445.94	1453.62	1.90371	0	0	-	2	52367015	52373159	-	2622	protein_coding	- && Q8RY67.2 RecName: Full=Wall-associated receptor kinase-like 14; Flags: Precursor && PF00069:Protein kinase domain	Pkinase
Solyc03g006080.3	5512.75	5442.4	5394.34	1458.58	1408.26	1431.56	5449.83	1432.8	1.92765	0	0	-	3	758962	763436	+	4076	protein_coding	- && C0LGP4.1 RecName: Full=Probable LRR receptor-like serine/threonine-protein kinase At3g47570; Flags: Precursor && PF08263:Leucine rich repeat N-terminal domain|PF13855:Leucine rich repeat|PF00069:Protein kinase domain	Pkinase
Solyc10g086180.2	6200.27	5999.46	5991.47	567.289	575.013	597.484	6063.74	579.928	3.38517	0	0	-	10	65221133	65224831	+	2598	protein_coding	- && P35513.2 RecName: Full=Phenylalanine ammonia-lyase && PF00221:Aromatic amino acid lyase	-
Solyc01g095100.3	5690.42	5429.12	5419.77	990.197	1009.93	1077.68	5513.11	1025.94	2.42457	0	0	-	1	86374134	86375837	+	1337	protein_coding	- && O04609.1 RecName: Full=WRKY transcription factor 22; AltName: Full=WRKY DNA-binding protein 22 && PF03106:WRKY DNA -binding domain	WRKY
Solyc06g035960.3	5312.87	5124.5	5363.65	1228.94	1225.3	1185.95	5267.01	1213.39	2.11851	0	0	-	6	25413322	25420937	+	5154	protein_coding	- && Q9SMT7.1 RecName: Full=Oxalate--CoA ligase; AltName: Full=4-coumarate--CoA ligase isoform 8; Short=At4CL8; AltName: Full=4-coumarate--CoA ligase-like 10; AltName: Full=Acyl-activating enzyme 3; AltName: Full=Adenosine monophosphate binding protein 3; Short=AtMPBP3; AltName: Full=Oxalyl-CoA synthetase && -	-
Solyc01g097520.3	643.106	568.439	617.298	6557.36	6445.37	6518.19	609.614	6506.97	-3.41596	0	0	-	1	88219535	88222116	+	1599	protein_coding	- && Q9ZVJ6.1 RecName: Full=Annexin D4; AltName: Full=AnnAt4 && PF00191:Annexin	-
Solyc04g071610.3	874.856	766.776	761.101	6247	6028.23	6316.69	800.911	6197.3	-2.95327	0	0	-	4	58664498	58665932	+	747	protein_coding	- && Q08655.1 RecName: Full=Abscisic stress-ripening protein 1 && PF02496:ABA/WDS induced protein	-
Solyc07g047850.3	443.222	417.552	409.486	6646.03	6581.28	6622.45	423.42	6616.59	-3.9671	0	0	-	7	59191810	59209628	-	1555	protein_coding	- && P14278.1 RecName: Full=Chlorophyll a-b binding protein 4, chloroplastic; AltName: Full=LHCII type I CAB-4; Short=LHCP; Flags: Precursor && PF00504:Chlorophyll A-B binding protein	-
Solyc02g083280.3	1423.33	1324.78	1404.7	5198.82	5326.71	5366.33	1384.27	5297.29	-1.93617	0	0	-	2	47283089	47285753	+	938	protein_coding	- && Q38853.1 RecName: Full=Rhodanese-like domain-containing protein 15, chloroplastic; AltName: Full=Protein DARK INDUCIBLE 1; AltName: Full=Senescence-associated protein 1; Short=AtSEN1; AltName: Full=Sulfurtransferase 15; Short=AtStr15; Flags: Precursor && PF00581:Rhodanese-like domain	Rhodanese
Solyc03g095650.3	28.9687	20.8776	25.4285	7029.15	6810.24	6728.71	25.0916	6856.03	-8.09455	0	0	-	3	58260605	58268741	-	1843	protein_coding	- && Q9SXB6.1 RecName: Full=MLO-like protein 2; Short=AtMlo2 && PF03094:Mlo family	-
Solyc04g017690.3	1608.73	1593.34	1505.54	4890.73	4744.38	4934.25	1569.2	4856.46	-1.63055	0	0	-	4	7762013	7764265	-	1024	protein_coding	- && Q39096.1 RecName: Full=Protein EARLY RESPONSIVE TO DEHYDRATION 15; AltName: Full=PAM2-containing protein CID1; AltName: Full=Polyadenylate-binding protein-interacting protein 1; Short=PABP-interacting protein 1; Short=Poly(A)-binding protein-interacting protein 1; AltName: Full=Protein CTC-INTERACTING DOMAIN 1; AltName: Full=Protein LIGHT STRESS-REGULATED 1 && PF07145:Ataxin-2 C-terminal reg…	PAM2
Solyc01g106630.2	4956.55	5209.9	5055.88	770.785	761.108	782.945	5074.11	771.612	2.71702	0	0	-	1	94321306	94324378	-	893	protein_coding	- && P11670.1 RecName: Full=Basic form of pathogenesis-related protein 1; Short=PRP 1; Flags: Precursor && PF00188:Cysteine-rich secretory protein family	SCP
Solyc01g103650.3	4725.77	5033.39	5007.66	857.186	844.746	878.181	4922.27	860.038	2.5167	0	0	-	1	92076383	92082983	+	1963	protein_coding	- && Q40863.1 RecName: Full=Embryogenesis-associated protein EMB8 && PF12146:Serine aminopeptidase, S33	-
Solyc03g042560.2	5248.17	5248.81	4975.21	526.362	586.513	543.349	5157.4	552.075	3.22254	0	0	-	3	6973270	6981897	+	2442	protein_coding	- && P35511.1 RecName: Full=Phenylalanine ammonia-lyase; Short=PAL && PF00221:Aromatic amino acid lyase|PF03145:Seven in absentia protein family	-
Solyc09g011870.2	5216.3	4848.34	5169.87	611.626	647.151	641.593	5078.17	633.457	3.00208	0	0	-	9	5152637	5154659	-	1163	protein_coding	- && Q9LMR3.1 RecName: Full=Arogenate dehydrogenase 2, chloroplastic; AltName: Full=TyrAAT2; Flags: Precursor && PF02153:Prephenate dehydrogenase	-
Solyc08g023440.3	1171.3	1325.73	1300.36	4681.55	5109.25	4885.13	1265.8	4891.98	-1.95003	0	0	-	8	27934187	27940103	+	2685	protein_coding	- && A9LIW2.2 RecName: Full=CSC1-like protein ERD4; AltName: Full=Protein EARLY-RESPONSIVE TO DEHYDRATION STRESS 4 && PF02714:Calcium-dependent channel, 7TM region, putative phosphate|PF13967:Late exocytosis, associated with Golgi transport|PF14703:Cytosolic domain of 10TM putative phosphate transporter	-
Solyc05g005150.1	4882.2	5054.27	5090.08	638.91	562.467	549.364	5008.85	583.581	3.1046	0	0	-	5	135884	136996	-	1113	protein_coding	- && Q9LDE3.1 RecName: Full=F-box/kelch-repeat protein At1g23390 && PF00646:F-box domain	F-box
Solyc12g006470.2	496.331	483.98	549.781	5584.21	5783.58	5562.82	510.031	5643.54	-3.46595	0	0	-	12	956592	962771	+	1743	protein_coding	- && Q84P53.1 RecName: Full=Gamma aminobutyrate transaminase 2; AltName: Full=Gamma-aminobutyrate transaminase isozyme 2; Short=LeGABA-TP2; Short=SlGABA-T2 && PF00202:Aminotransferase class-III	Aminotran_3
Solyc08g079900.2	4745.08	4557.01	4620.09	844.68	751.699	827.054	4640.72	807.811	2.52293	0	0	-	8	63435473	63469044	+	13797	protein_coding	- && O65351.1 RecName: Full=Subtilisin-like protease SBT1.7; AltName: Full=Cucumisin-like serine protease; AltName: Full=Subtilase subfamily 1 member 7; Short=AtSBT1.7; AltName: Full=Subtilisin-like serine protease 1; Short=At-SLP1; Flags: Precursor && PF05922:Peptidase inhibitor I9|PF00082:Subtilase family|PF02225:PA domain	Peptidase_S8
Solyc03g083770.1	4956.55	5244.07	5033.96	206.907	235.233	204.508	5078.19	215.549	4.55778	0	0	-	3	55133321	55133923	+	603	protein_coding	- && P17407.1 RecName: Full=21 kDa protein; AltName: Full=1.2 protein; Flags: Precursor && PF04043:Plant invertase/pectin methylesterase inhibitor	-
Solyc07g043390.3	160.294	117.674	160.462	5716.09	5997.91	5651.03	146.143	5788.34	-5.30521	0	0	-	7	57233928	57236485	+	1538	protein_coding	- && Q0WVN5.2 RecName: Full=Cellulose synthase-like protein G3; Short=AtCslG3 && PF03552:Cellulose synthase	-
Solyc03g096390.3	4410.97	4314.07	4441.21	817.396	846.837	821.039	4388.75	828.424	2.40524	0	0	-	3	59896247	59900990	-	1912	protein_coding	- && P92961.1 RecName: Full=Proline transporter 1; Short=AtPROT1 && PF01490:Transmembrane amino acid transporter protein	Aa_trans
Solyc04g014400.3	1243.72	1283.97	1312.64	4468.96	4188.18	4428	1280.11	4361.71	-1.76802	0	0	-	4	4642615	4686908	-	6955	protein_coding	- && Q8H1D6.1 RecName: Full=Receptor-like cytosolic serine/threonine-protein kinase RBK1; AltName: Full=Protein ROP BINDING PROTEIN KINASES 1 && PF14686:Polysaccharide lyase family 4, domain II|PF07714:Protein tyrosine kinase|PF06045:Rhamnogalacturonate lyase family|PF14683:Polysaccharide lyase family 4, domain III	Pkinase_Tyr
novel.144	1086.33	1152.06	1167.96	4384.83	4442.24	4496.17	1135.45	4441.08	-1.96714	0	0	-	11	10099459	10101980	-	2466	-	- && - && -	-
Solyc07g043590.3	641.175	607.348	637.466	4924.84	4908.52	5119.72	628.663	4984.36	-2.98701	0	0	-	7	57656564	57663074	+	2357	protein_coding	- && Q9SKX5.1 RecName: Full=Probable polyamine oxidase 2; Short=AtPAO2; AltName: Full=Amine oxidase 1 && PF01593:Flavin containing amine oxidoreductase	Amino_oxidase
Solyc06g074420.1	4547.13	4264.72	4243.92	653.689	623.105	687.708	4351.92	654.834	2.73166	0	0	-	6	46194906	46196363	+	1458	protein_coding	- && Q9ZUX1.1 RecName: Full=Cytochrome P450 94C1 && PF00067:Cytochrome P450	p450
Solyc12g042480.2	3964.85	4088.21	4312.32	806.027	846.837	820.037	4121.79	824.3	2.32194	0	0	-	12	58716082	58717698	-	1500	protein_coding	- && H2DH18.1 RecName: Full=Cytochrome P450 CYP736A12 [Panax ginseng] && PF00067:Cytochrome P450	p450
Solyc07g043310.3	3986.1	3980.97	3858.99	960.639	960.794	972.415	3942.02	964.616	2.03057	0	0	-	7	57117187	57124219	+	2200	protein_coding	- && Q84P54.1 RecName: Full=Gamma aminobutyrate transaminase 1, mitochondrial; AltName: Full=Gamma-aminobutyrate transaminase isozyme 1; Short=LeGABA-TP1; Short=SlGABA-T1; Flags: Precursor && PF00202:Aminotransferase class-III	Aminotran_3
Solyc08g014570.3	4228.47	4020.83	4106.26	804.89	717.198	724.8	4118.52	748.963	2.46104	0	0	-	8	4791997	4795558	+	2631	protein_coding	- && Q6AWW5.1 RecName: Full=Ankyrin repeat-containing protein At5g02620 && PF12796:Ankyrin repeats (3 copies)|PF13962:Domain of unknown function	-
Solyc02g089620.3	4451.53	4451.67	4409.65	349.013	369.054	375.934	4437.62	364.667	3.60338	0	0	-	2	52013726	52015927	-	1940	protein_coding	- && Q6NKX1.1 RecName: Full=Proline dehydrogenase 2, mitochondrial; AltName: Full=Osmotic stress-induced proline dehydrogenase; AltName: Full=Proline oxidase; Flags: Precursor && PF01619:Proline dehydrogenase	-
Solyc05g050350.2	4103.9	4352.03	4497.33	427.456	388.918	385.959	4317.75	400.777	3.43187	0	0	-	5	61312371	61318500	-	3089	protein_coding	- && O65717.1 RecName: Full=Cyclic nucleotide-gated ion channel 1; Short=AtCNGC1; AltName: Full=Cyclic nucleotide- and calmodulin-regulated ion channel 1 && PF00027:Cyclic nucleotide-binding domain|PF00520:Ion transport protein	Ion_trans
Solyc01g108460.2	3901.12	3934.47	4165.89	743.501	796.654	711.768	4000.49	750.641	2.41458	0	0	-	1	95672553	95697258	-	9417	protein_coding	- && P52711.1 RecName: Full=Serine carboxypeptidase II-3; AltName: Full=CP-MII.3; Contains: RecName: Full=Serine carboxypeptidase II-3 chain A; Contains: RecName: Full=Serine carboxypeptidase II-3 chain B; Flags: Precursor && PF00450:Serine carboxypeptidase	Peptidase_S10
Solyc07g063600.3	61.8	50.296	50.8569	5157.89	5154.21	5414.45	54.3176	5242.18	-6.59616	0	0	-	7	66169556	66171198	-	1058	protein_coding	- && P27489.1 RecName: Full=Chlorophyll a-b binding protein 13, chloroplastic; AltName: Full=LHCII type III CAB-13; Flags: Precursor && PF00504:Chlorophyll A-B binding protein	-
Solyc04g071030.1	3745.66	3775.99	3597.69	1025.44	999.477	982.44	3706.45	1002.45	1.88693	0	0	-	4	57968161	57969444	-	1284	protein_coding	- && Q9LXE3.1 RecName: Full=U-box domain-containing protein 28; AltName: Full=Plant U-box protein 28 && PF04564:U-box domain	U-box
Solyc03g121880.3	910.584	959.42	875.967	4049.46	4192.37	4162.34	915.323	4134.72	-2.17637	0	0	-	3	71396129	71401817	+	2262	protein_coding	- && Q9CAJ0.1 RecName: Full=Protein phosphatase 2C 16; Short=AtPP2C16; AltName: Full=AtP2C-HA; AltName: Full=Protein HYPERSENSITIVE TO ABA 1; AltName: Full=Protein phosphatase 2C HAB1; Short=PP2C HAB1; Flags: Precursor && PF00481:Protein phosphatase 2C	PP2C
Solyc03g007770.3	3653.92	3900.31	3973.86	806.027	765.29	786.954	3842.7	786.091	2.29011	0	0	-	3	2317035	2321125	+	2793	protein_coding	- && Q9FLV9.1 RecName: Full=S-type anion channel SLAH3; AltName: Full=SLAC1-homolog protein 3 && PF03595:Voltage-dependent anion channel	C4dic_mal_tran
Solyc11g018800.2	4301.86	4313.12	4175.53	288.76	260.324	293.73	4263.5	280.938	3.92371	0	0	-	11	9609003	9610343	-	1017	protein_coding	- && Q02200.1 RecName: Full=Lignin-forming anionic peroxidase; Flags: Precursor && PF00141:Peroxidase	-
Solyc04g040180.3	3595.02	3657.37	3858.99	883.333	859.383	829.059	3703.79	857.258	2.11242	0	0	-	4	11959993	11962254	+	1179	protein_coding	- && Q55EX9.2 RecName: Full=Putative methyltransferase DDB_G0268948 && PF08241:Methyltransferase domain	Methyltransf_11
Solyc01g105050.3	472.19	488.725	487.525	4478.06	4498.69	4535.26	482.814	4504	-3.22138	0	0	CAP10B	1	93227088	93231041	+	3856	protein_coding	- && P27525.1 RecName: Full=Chlorophyll a-b binding protein CP24 10B, chloroplastic; Short=CAB-10B; Short=LHCP; Flags: Precursor && PF00504:Chlorophyll A-B binding protein	-
Solyc08g065610.3	961.762	990.736	1025.03	3906.22	3873.5	3970.86	992.509	3916.86	-1.97992	0	0	-	8	53811248	53817065	-	1975	protein_coding	- && Q39119.2 RecName: Full=Vacuolar-processing enzyme gamma-isozyme; AltName: Full=Asparaginyl endopeptidase gamma-VPE; AltName: Full=Gamma-VPE; Flags: Precursor && PF01650:Peptidase C13 family	-
Solyc03g098240.3	775.396	744.001	760.224	4163.15	4270.78	4114.22	759.874	4182.71	-2.46066	0	0	-	3	62031070	62035654	+	2247	protein_coding	- && P54767.1 RecName: Full=Glutamate decarboxylase; Short=GAD; AltName: Full=ERT D1 && PF00282:Pyridoxal-dependent decarboxylase conserved domain	-
Solyc10g077040.2	923.137	798.093	857.553	4025.59	3894.41	4008.96	859.594	3976.32	-2.20996	0	0	-	10	60050603	60054183	-	2238	protein_coding	- && Q6SJV8.2 RecName: Full=Magnesium-protoporphyrin IX monomethyl ester [oxidative] cyclase, chloroplastic; Short=Mg-protoporphyrin IX monomethyl ester oxidative cyclase; Flags: Precursor && PF02915:Rubrerythrin	-
Solyc02g081170.3	988.799	989.787	975.05	3914.18	3748.04	3764.35	984.546	3808.86	-1.95174	0	0	-	2	45788127	45790041	-	1284	protein_coding	- && P80471.2 RecName: Full=Light-induced protein, chloroplastic; AltName: Full=Drought-induced stress protein CDSP-34; Flags: Precursor && PF04755:PAP_fibrillin	-
Solyc05g054350.3	421.978	442.225	390.196	4287.07	4432.83	4369.85	418.133	4363.25	-3.38521	0	0	-	5	65123826	65127013	-	1378	protein_coding	- && Q6Q2C2.1 RecName: Full=Bifunctional epoxide hydrolase 2; Includes: RecName: Full=Cytosolic epoxide hydrolase 2; Short=CEH; AltName: Full=Epoxide hydratase; AltName: Full=Soluble epoxide hydrolase; Short=SEH; Includes: RecName: Full=Lipid-phosphate phosphatase && PF12697:Alpha/beta hydrolase family	-
Solyc03g097840.3	3632.68	3557.73	3531.05	673.016	701.516	771.917	3573.82	715.483	2.31832	0	0	-	3	61600672	61604549	-	2734	protein_coding	- && Q9FMU6.1 RecName: Full=Mitochondrial phosphate carrier protein 3, mitochondrial; AltName: Full=Mitochondrial phosphate transporter 3; Short=MPT3; AltName: Full=Phosphate transporter 3;1; Flags: Precursor && PF00153:Mitochondrial carrier protein	Mito_carr
Solyc04g054980.3	827.54	880.654	847.031	3790.26	3688.45	3778.38	851.742	3752.36	-2.13924	0	0	-	4	53457374	53458069	+	624	protein_coding	- && O65660.1 RecName: Full=PLAT domain-containing protein 1; Short=AtPLAT1; Short=PLAT domain protein 1; Flags: Precursor && PF01477:PLAT/LH2 domain	-
Solyc03g115610.3	3838.36	3548.24	3446	592.299	558.285	561.394	3610.86	570.66	2.66232	0	0	-	3	66741855	66745837	-	3878	protein_coding	- && C0LGJ1.1 RecName: Full=Probable LRR receptor-like serine/threonine-protein kinase At1g74360; Flags: Precursor && PF13855:Leucine rich repeat|PF08263:Leucine rich repeat N-terminal domain|PF00069:Protein kinase domain	Pkinase
Solyc08g067030.3	3641.37	3616.57	3607.34	466.109	485.102	528.312	3621.76	493.174	2.87421	0	0	-	8	55998581	56003515	+	1569	protein_coding	- && - && PF04862:Protein of unknown function (DUF642)	-
Solyc01g094790.3	3545.77	3422.02	3228.54	718.49	762.153	717.783	3398.78	732.809	2.21298	0	0	-	1	86071125	86074417	+	1963	protein_coding	- && Q9FS29.1 RecName: Full=Bifunctional L-3-cyanoalanine synthase/cysteine synthase 2, mitochondrial; Flags: Precursor && PF00291:Pyridoxal-phosphate dependent enzyme	PALP
Solyc02g032950.3	3442.45	3310.04	3399.52	646.868	595.922	592.471	3384.01	611.754	2.46938	0	0	-	2	29971480	29973794	-	1810	protein_coding	- && Q9C519.1 RecName: Full=WRKY transcription factor 6; AltName: Full=WRKY DNA-binding protein 6; Short=AtWRKY6 && PF03106:WRKY DNA -binding domain	WRKY
Solyc09g090130.3	3264.78	3373.63	3286.41	692.342	695.243	681.693	3308.27	689.759	2.2621	0	0	-	9	70150859	70153182	+	1346	protein_coding	- && Q7XBH4.2 RecName: Full=Myb-related protein Myb4; AltName: Full=OsMyb4; AltName: Full=Transcription factor RLTR1 && PF00249:Myb-like DNA-binding domain	Myb_DNA-binding
Solyc02g089630.3	3688.69	3661.17	3648.55	245.56	232.096	260.647	3666.13	246.101	3.8959	0	0	-	2	52017396	52019762	-	1617	protein_coding	- && Q6NKX1.1 RecName: Full=Proline dehydrogenase 2, mitochondrial; AltName: Full=Osmotic stress-induced proline dehydrogenase; AltName: Full=Proline oxidase; Flags: Precursor && PF01619:Proline dehydrogenase	-
Solyc05g014390.3	3387.41	3478.96	3415.31	489.983	516.466	531.32	3427.23	512.589	2.73961	0	0	-	5	8239341	8245699	+	5021	protein_coding	- && Q9LK64.1 RecName: Full=ABC transporter C family member 3; Short=ABC transporter ABCC.3; Short=AtABCC3; AltName: Full=ATP-energized glutathione S-conjugate pump 3; AltName: Full=Glutathione S-conjugate-transporting ATPase 3; AltName: Full=Multidrug resistance-associated protein 3 && -	-
Solyc12g013710.2	117.806	120.521	124.512	4238.18	4248.82	4208.45	120.946	4231.82	-5.12764	0	0	-	12	4543869	4547614	-	1962	protein_coding	- && Q9SDT1.1 RecName: Full=Protochlorophyllide reductase, chloroplastic; Short=PCR; AltName: Full=NADPH-protochlorophyllide oxidoreductase; Short=POR; Flags: Precursor && PF00106:short chain dehydrogenase	adh_short
Solyc04g081920.3	684.628	615.889	582.224	3371.9	3634.08	3707.21	627.58	3571.06	-2.51048	0	0	-	4	65857927	65866390	+	3570	protein_coding	- && Q8RWL2.2 RecName: Full=Calcium-dependent protein kinase 29 && PF00069:Protein kinase domain|PF00849:RNA pseudouridylate synthase|PF13499:EF-hand domain pair|PF01479:S4 domain|PF13833:EF-hand domain pair	Pkinase
Solyc01g007020.3	3483.97	3257.85	3189.08	486.572	519.603	548.362	3310.3	518.179	2.67318	0	0	-	1	1576500	1577252	-	753	protein_coding	- && Q9SVC6.1 RecName: Full=E3 ubiquitin-protein ligase PUB22; AltName: Full=Plant U-box protein 22; AltName: Full=U-box domain-containing protein 22 && -	-
Solyc10g076240.2	3598.88	3622.26	3864.25	55.7057	31.3643	50.1245	3695.13	45.7315	6.3427	0	0	-	10	59177450	59186771	-	2412	protein_coding	- && A5H452.1 RecName: Full=Peroxidase 70; AltName: Full=Plasma membrane-bound peroxidase 2b; Short=pmPOX2b; Flags: Precursor && PF00141:Peroxidase	-
Solyc07g040990.3	678.834	636.766	619.929	3416.24	3470.99	3415.48	645.176	3434.24	-2.41327	0	0	-	7	51606095	51609075	+	2157	protein_coding	- && Q0JLP9.1 RecName: Full=Probable protein phosphatase 2C 6; Short=OsPP2C06 && PF00481:Protein phosphatase 2C	PP2C
Solyc01g104950.3	3230.01	3302.45	3253.09	412.677	416.1	466.158	3261.85	431.645	2.91563	0	0	-	1	93164619	93168894	-	2871	protein_coding	- && A5JTQ3.1 RecName: Full=Beta-xylosidase/alpha-L-arabinofuranosidase 2; AltName: Full=Xylan 1,4-beta-xylosidase/Alpha-L-arabinofuranosidase 2; Short=MsXyl2; Includes: RecName: Full=Beta-xylosidase; AltName: Full=1,4-beta-D-xylan xylohydrolase; AltName: Full=Xylan 1,4-beta-xylosidase; Includes: RecName: Full=Alpha-L-arabinofuranosidase; Short=Arabinosidase; Flags: Precursor && PF01915:Glycosyl …	Glyco_hydro_3_C
Solyc04g040130.1	3116.07	3180.98	3099.64	561.604	517.512	535.33	3132.23	538.149	2.54216	0	0	-	4	12036164	12037291	+	1128	protein_coding	- && Q8GZC3.1 RecName: Full=Delta(12)-fatty-acid desaturase FAD2 && PF11960:Domain of unknown function (DUF3474)|PF00487:Fatty acid desaturase	-
Solyc07g055690.2	3597.92	3415.38	3224.16	209.181	212.232	194.483	3412.48	205.299	4.05605	0	0	-	7	63754159	63764581	-	3936	protein_coding	- && Q8RWZ5.1 RecName: Full=G-type lectin S-receptor-like serine/threonine-protein kinase SD2-5; AltName: Full=S-domain-2 (SD2) receptor kinase 5; Short=SD2-5; Flags: Precursor && PF00069:Protein kinase domain|PF01453:D-mannose binding lectin|PF05699:hAT family C-terminal dimerisation region	Pkinase
Solyc02g093230.3	3121.86	3222.74	2905.86	516.13	566.649	589.464	3083.49	557.414	2.46533	0	0	-	2	54799559	54801957	-	2040	protein_coding	- && Q8H9B6.1 RecName: Full=Caffeoyl-CoA O-methyltransferase; AltName: Full=Trans-caffeoyl-CoA 3-O-methyltransferase; Short=CCoAMT; Short=CCoAOMT && PF01596:O-methyltransferase	-
Solyc09g092520.3	3381.62	3372.68	3335.51	183.033	157.867	173.431	3363.27	171.444	4.29599	0	0	-	9	72053343	72055598	-	1265	protein_coding	- && P35694.1 RecName: Full=Xyloglucan endotransglucosylase/hydrolase 2; AltName: Full=Brassinosteroid-regulated protein BRU1; Flags: Precursor && PF06955:Xyloglucan endo-transglycosylase (XET) C-terminus|PF00722:Glycosyl hydrolases family 16	-
Solyc11g010170.2	351.487	386.235	326.186	3597	3597.49	3522.75	354.636	3572.41	-3.33433	0	0	-	11	3254559	3262928	-	4897	protein_coding	- && Q9FJN7.1 RecName: Full=LanC-like protein GCL1; AltName: Full=G protein-coupled receptor 2-like protein 1; Short=Protein GCR2-like 1 && -	-
Solyc07g061790.3	711.665	669.031	720.766	3107.01	3193.94	3120.75	700.487	3140.57	-2.16417	0	0	-	7	64863821	64872320	-	2088	protein_coding	- && Q9FPS9.2 RecName: Full=Ubiquitin carboxyl-terminal hydrolase 15; AltName: Full=Deubiquitinating enzyme 15; Short=AtUBP15; AltName: Full=Ubiquitin thioesterase 15; AltName: Full=Ubiquitin-specific-processing protease 15 && -	-
Solyc08g082120.2	563.925	538.072	544.52	3271.86	3467.85	3198.94	548.839	3312.88	-2.59389	0	0	-	8	65126705	65128309	+	1032	protein_coding	- && - && -	-
Solyc05g015433.1	406.528	466.899	378.797	3233.2	3507.58	3512.72	417.408	3417.84	-3.03567	0	0	-	5	10563923	10570264	+	639	protein_coding	- && - && -	-
Solyc06g062370.3	557.165	568.439	452.451	3196.82	3332.98	3353.33	526.019	3294.38	-2.64967	0	0	-	6	39452488	39453614	-	959	protein_coding	- && P27061.1 RecName: Full=Acid phosphatase 1; AltName: Full=Apase-1(1); Flags: Precursor && PF03767:HAD superfamily, subfamily IIIB (Acid phosphatase)	-
Solyc10g075100.2	591.928	635.817	618.175	3141.12	2992.16	3177.89	615.307	3103.72	-2.33436	0	0	-	10	58868679	58869437	-	473	protein_coding	- && O24038.1 RecName: Full=Non-specific lipid-transfer protein 2; Short=LTP 2; AltName: Full=LpLTP2; Flags: Precursor && PF00234:Protease inhibitor/seed storage/LTP family	-
Solyc03g093080.3	2924.88	2883.95	2800.64	505.899	540.512	548.362	2869.82	531.591	2.4309	0	0	-	3	55695515	55696772	-	1077	protein_coding	- && Q38910.1 RecName: Full=Probable xyloglucan endotransglucosylase/hydrolase protein 23; Short=At-XTH23; Short=XTH-23; Flags: Precursor && PF06955:Xyloglucan endo-transglycosylase (XET) C-terminus|PF00722:Glycosyl hydrolases family 16	-
Solyc01g073820.3	2916.19	3029.15	3045.28	370.613	366.963	383.954	2996.87	373.843	3.00251	0	0	-	1	81057583	81058530	-	948	protein_coding	- && - && PF07649:C1-like domain	C1_3
Solyc02g090890.3	132.291	111.98	111.359	3550.39	3628.85	3632.02	118.543	3603.75	-4.92894	0	0	-	2	53006909	53012686	-	2749	protein_coding	- && P93236.1 RecName: Full=Zeaxanthin epoxidase, chloroplastic; Flags: Precursor && PF00498:FHA domain|PF01494:FAD binding domain	FHA
Solyc06g082535.1	2870.8	2637.22	2842.73	453.604	486.147	492.222	2783.58	477.324	2.54252	0	0	-	6	48376197	48377730	-	1020	protein_coding	- && P48522.1 RecName: Full=Trans-cinnamate 4-monooxygenase; AltName: Full=Cinnamic acid 4-hydroxylase; Short=C4H; Short=CA4H; AltName: Full=Cytochrome P450 73; AltName: Full=Cytochrome P450C4H [Catharanthus roseus] && PF00067:Cytochrome P450	p450
Solyc11g006030.1	2670.92	2733.06	2679.64	532.046	559.331	481.195	2694.54	524.191	2.36309	0	0	-	11	840437	841729	-	1293	protein_coding	- && Q5PNY6.1 RecName: Full=U-box domain-containing protein 21; AltName: Full=Plant U-box protein 21 && PF04564:U-box domain	U-box
Solyc12g089220.2	514.678	499.164	493.663	3070.63	3024.57	2902.21	502.502	2999.14	-2.57752	0	0	-	12	65308059	65312189	-	1173	protein_coding	- && Q9FWS6.1 RecName: Full=Bifunctional nuclease 1; Short=AtBBD1 && PF02577:Bifunctional nuclease	-
Solyc08g079430.3	471.225	465.95	453.328	2961.5	3061.16	2908.22	463.501	2976.96	-2.68372	0	0	-	8	63074627	63079538	-	3115	protein_coding	- && Q8H1H9.1 RecName: Full=Primary amine oxidase; AltName: Full=Amine oxidase [copper-containing]; Flags: Precursor && -	-
Solyc09g018010.3	2782.93	2873.51	2743.64	270.571	269.733	308.767	2800.03	283.024	3.30385	0	0	-	9	12597598	12606262	+	1539	protein_coding	- && Q42952.1 RecName: Full=Non-specific lipid-transfer protein 1; Short=LTP 1; AltName: Full=Pathogenesis-related protein 14; Short=PR-14; Flags: Precursor && PF00234:Protease inhibitor/seed storage/LTP family	-
Solyc05g056050.3	193.125	196.439	206.935	3267.31	3205.44	3177.89	198.833	3216.88	-4.01449	0	0	-	5	66299650	66301774	-	985	protein_coding	- && P12360.1 RecName: Full=Chlorophyll a-b binding protein 6A, chloroplastic; AltName: Full=LHCI type I CAB-6A; AltName: Full=Light-harvesting complex I 26 kDa protein; Flags: Precursor && PF00504:Chlorophyll A-B binding protein	-
Solyc10g018907.1	419.081	405.215	460.343	2862.59	2959.75	2991.43	428.213	2937.92	-2.77691	0	0	-	10	10851436	10854427	+	1194	protein_coding	- && - && PF14111:Domain of unknown function (DUF4283)	-
Solyc04g072000.3	2758.79	2807.09	2797.13	278.528	227.914	224.558	2787.67	243.667	3.5213	0	0	-	4	59152255	59153998	-	945	protein_coding	- && Q9M2U5.1 RecName: Full=Endochitinase EP3; AltName: Full=Chitinase class IV; Short=AtchitIV; AltName: Full=Protein HOMOLOG OF CARROT EP3-3 CHITINASE; Short=AtEP3; Flags: Precursor && PF00182:Chitinase class I|PF00187:Chitin recognition protein	-
Solyc03g093800.1	52.1437	65.4797	77.1623	3316.19	3082.07	3410.47	64.9286	3269.58	-5.64638	0	0	-	3	56913720	56914145	-	426	protein_coding	- && - && -	-
Solyc04g054990.3	445.153	479.235	435.791	2861.45	2764.24	2853.09	453.393	2826.26	-2.64076	0	0	-	4	53462680	53464555	+	855	protein_coding	- && O65660.1 RecName: Full=PLAT domain-containing protein 1; Short=AtPLAT1; Short=PLAT domain protein 1; Flags: Precursor && PF01477:PLAT/LH2 domain	-
Solyc07g049690.3	494.4	396.674	476.126	2776.19	2782.02	2854.09	455.733	2804.1	-2.6209	0	0	HPL	7	60173653	60180108	+	1931	protein_coding	- && K4CF70.1 RecName: Full=Fatty acid hydroperoxide lyase, chloroplastic; Short=LeHPL; AltName: Full=Cytochrome P450 74B && PF00067:Cytochrome P450	p450
Solyc09g009100.3	543.647	475.439	518.215	2794.38	2721.38	2697.7	512.434	2737.82	-2.41741	0	0	-	9	2443668	2448447	-	2514	protein_coding	- && Q8GYY1.2 RecName: Full=Heat stress transcription factor A-3; Short=AtHsfA3; AltName: Full=AtHsf-17 && -	-
Solyc08g075490.3	254.925	223.959	209.566	3027.43	3072.66	3040.55	229.483	3046.88	-3.73395	0	0	-	8	59764555	59767029	-	1687	protein_coding	- && O49675.1 RecName: Full=Probable carotenoid cleavage dioxygenase 4, chloroplastic; Short=AtCCD4; AltName: Full=AtNCED4; Flags: Precursor && PF03055:Retinal pigment epithelial membrane protein	RPE65
Solyc08g068390.3	2374.47	2440.78	2532.33	436.551	425.51	441.096	2449.19	434.385	2.49547	0	0	-	8	57579149	57584636	+	2667	protein_coding	- && Q9ZPI6.1 RecName: Full=Peroxisomal fatty acid beta-oxidation multifunctional protein AIM1; AltName: Full=Protein ABNORMAL INFLORESCENCE MERISTEM 1; Short=AtAIM1; Includes: RecName: Full=Enoyl-CoA hydratase/3-2-trans-enoyl-CoA isomerase/3-hydroxybutyryl-CoA epimerase; Includes: RecName: Full=3-hydroxyacyl-CoA dehydrogenase && PF00378:Enoyl-CoA hydratase/isomerase|PF00725:3-hydroxyacyl-CoA deh…	3HCDH_N
Solyc09g008670.3	172.847	130.01	138.541	3117.25	3099.84	2928.27	147.133	3048.45	-4.37546	0	0	TD2	9	2123903	2127996	+	2078	protein_coding	- && P25306.1 RecName: Full=Threonine dehydratase biosynthetic, chloroplastic; AltName: Full=Threonine deaminase; Short=TD; Flags: Precursor && PF00291:Pyridoxal-phosphate dependent enzyme|PF00585:C-terminal regulatory domain of Threonine dehydratase	PALP
Solyc04g054950.3	2743.34	2735.91	2762.06	47.7477	26.137	23.0573	2747.1	32.314	6.43327	0	0	-	4	53423081	53424590	-	1040	protein_coding	- && P50165.1 RecName: Full=Tropinone reductase homolog; AltName: Full=P29X && PF00106:short chain dehydrogenase	adh_short
Solyc08g006720.3	397.837	401.419	360.383	2651.14	2803.97	2708.73	386.546	2721.28	-2.81741	0	0	-	8	1275094	1279523	-	1057	protein_coding	- && Q9SZ54.2 RecName: Full=Putative glutathione peroxidase 7, chloroplastic; Flags: Precursor && PF00255:Glutathione peroxidase	GSHPx
Solyc06g008300.3	457.706	486.827	479.634	2606.8	2607.42	2535.3	474.722	2583.17	-2.44344	0	0	-	6	2160064	2171230	-	2868	protein_coding	- && - && PF08263:Leucine rich repeat N-terminal domain|PF13855:Leucine rich repeat|PF12799:Leucine Rich repeats (2 copies)	LRRNT_2
Solyc02g086530.3	33.7969	33.2143	34.1969	3080.87	3095.66	3047.57	33.736	3074.7	-6.50948	0	0	-	2	49833791	49838823	-	3448	protein_coding	- && Q8VWN6.1 RecName: Full=Galactinol--sucrose galactosyltransferase; AltName: Full=Raffinose synthase [Pisum sativum] && PF05691:Raffinose synthase or seed imbibition protein Sip1	-
Solyc03g007230.3	220.162	221.113	209.566	2709.12	2830.11	2985.41	216.947	2841.55	-3.71274	0	0	-	3	1792367	1798461	+	4902	protein_coding	- && Q65XK7.1 RecName: Full=Probable protein phosphatase 2C 51; Short=OsPP2C51 && -	-
Solyc04g074470.1	2450.75	2556.55	2374.49	320.592	249.869	263.655	2460.6	278.039	3.14996	0	0	-	4	60539581	60540510	+	930	protein_coding	- && Q9FE06.1 RecName: Full=Protein EXORDIUM-like 2; Flags: Precursor && PF04674:Phosphate-induced protein 1 conserved region	-
Solyc07g064600.3	329.278	343.531	310.403	2643.18	2692.11	2680.66	327.737	2671.98	-3.02872	0	0	-	7	66801912	66804745	-	1615	protein_coding	- && Q94JQ4.1 RecName: Full=Reactive Intermediate Deaminase A, chloroplastic; AltName: Full=2-iminobutanoate/2-iminopropanoate deaminase; Flags: Precursor && PF01042:Endoribonuclease L-PSP	Ribonuc_L-PSP
Solyc06g062920.3	2335.85	2292.74	2360.46	350.15	355.463	350.871	2329.68	352.161	2.72582	0	0	-	6	39833459	39835655	+	1807	protein_coding	- && Q9CAH1.1 RecName: Full=Putative receptor-like protein kinase At1g72540 && PF07714:Protein tyrosine kinase	Pkinase_Tyr
Solyc06g069385.1	389.147	294.184	328.816	2667.05	2421.33	2500.21	337.382	2529.53	-2.90722	0	0	-	6	43263353	43264785	+	1125	protein_coding	- && Q8LDR0.2 RecName: Full=Dof zinc finger protein DOF5.4; Short=AtDOF5.4; AltName: Full=OBF-binding protein 4 && PF02701:Dof domain, zinc finger	zf-Dof
Solyc08g066020.2	2327.15	2323.1	2406.94	170.528	191.322	239.595	2352.4	200.482	3.54593	0	0	-	8	54530492	54542264	-	3150	protein_coding	- && Q94IB8.1 RecName: Full=Long chain base biosynthesis protein 1; Short=AtLCB1; AltName: Full=Protein EMBRYO DEFECTIVE 2779; AltName: Full=Protein FUMONISIN B1 RESISTANT 11 && PF00155:Aminotransferase class I and II	Aminotran_1_2
Solyc06g019170.3	140.016	149.939	129.773	2732.99	2754.83	2509.23	139.909	2665.69	-4.25372	0	0	-	6	17989978	17999091	-	2666	protein_coding	- && Q96480.1 RecName: Full=Delta-1-pyrroline-5-carboxylate synthase; Short=P5CS; Includes: RecName: Full=Glutamate 5-kinase; Short=GK; AltName: Full=Gamma-glutamyl kinase; Includes: RecName: Full=Gamma-glutamyl phosphate reductase; Short=GPR; AltName: Full=Glutamate-5-semialdehyde dehydrogenase; AltName: Full=Glutamyl-gamma-semialdehyde dehydrogenase && PF00696:Amino acid kinase family|PF00171:A…	AA_kinase
Solyc06g073540.3	410.39	367.256	391.949	2288.48	2217.46	2366.88	389.865	2290.94	-2.55516	0	0	-	6	45477054	45482654	+	2826	protein_coding	- && Q9ZVD5.2 RecName: Full=Protein argonaute 4; AltName: Full=Protein OVEREXPRESSOR OF CATIONIC PEROXIDASE 11 && PF02170:PAZ domain|PF16488:Argonaute linker 2 domain|PF08699:Argonaute linker 1 domain|PF02171:Piwi domain|PF16487:Mid domain of argonaute|PF16486:N-terminal domain of argonaute	Piwi
Solyc03g096670.3	214.369	241.041	243.763	2349.87	2272.87	2402.97	233.057	2341.9	-3.32737	0	0	-	3	60423937	60425889	+	1682	protein_coding	- && P49598.1 RecName: Full=Protein phosphatase 2C 37; Short=AtPP2C37; AltName: Full=Protein ABA-HYPERSENSITIVE GERMINATION 3; AltName: Full=Protein phosphatase 2C A; Short=PP2CA && PF00481:Protein phosphatase 2C	PP2C
Solyc03g013160.3	167.053	221.113	235.871	2224.82	2464.19	2263.62	208.012	2317.54	-3.47402	0	0	-	3	48490131	48492406	-	1422	protein_coding	- && P47082.1 RecName: Full=Vacuolar amino acid transporter 1 && PF01490:Transmembrane amino acid transporter protein	Aa_trans
Solyc04g081900.3	299.344	270.46	306.019	2169.11	2246.73	2238.56	291.941	2218.13	-2.9248	0	0	-	4	65850448	65852911	+	2262	protein_coding	- && Q0JIL1.1 RecName: Full=Probable nucleoredoxin 2; Short=OsNrx2 && PF13905:Thioredoxin-like	-
Solyc03g044097.1	2219.97	2186.45	2145.64	36.3792	42.8646	53.132	2184.02	44.1253	5.61892	0	0	-	3	8111399	8114534	-	1581	protein_coding	- && Q9SZE7.1 RecName: Full=Peroxidase 51; Short=Atperox P51; AltName: Full=ATP37; Flags: Precursor && PF00141:Peroxidase	-
Solyc08g079420.3	1990.15	2004.25	2031.65	246.697	185.05	209.52	2008.68	213.756	3.2367	0	0	-	8	63073151	63075192	+	1597	protein_coding	- && O81973.1 RecName: Full=Cytochrome P450 93A3; AltName: Full=Cytochrome P450 CP5 && PF00067:Cytochrome P450	p450
Solyc05g014260.3	226.922	212.572	249.024	2245.28	2113.96	2310.74	229.506	2223.33	-3.27404	0	0	-	5	8044515	8050118	+	3350	protein_coding	- && Q9FXD6.1 RecName: Full=Two-component response regulator ARR11; AltName: Full=Receiver-like protein 3 && PF00249:Myb-like DNA-binding domain|PF00072:Response regulator receiver domain	Response_reg
Solyc02g070910.2	2007.53	1891.32	2064.09	216.002	155.776	177.441	1987.65	183.073	3.446	0	0	-	2	41056266	41068536	+	7552	protein_coding	- && Q9FL28.1 RecName: Full=LRR receptor-like serine/threonine-protein kinase FLS2; AltName: Full=Protein FLAGELLIN-SENSING 2; AltName: Full=Protein FLAGELLIN-SENSITIVE 2; Flags: Precursor && PF08263:Leucine rich repeat N-terminal domain|PF00069:Protein kinase domain|PF13855:Leucine rich repeat	Pkinase
Solyc03g005770.2	239.475	238.194	199.044	2014.5	1938.32	2115.25	225.571	2022.69	-3.16792	0	0	-	3	540999	543842	+	1545	protein_coding	- && P07369.1 RecName: Full=Chlorophyll a-b binding protein 3C, chloroplastic; AltName: Full=LHCII type I CAB-3C; Short=LHCP; Flags: Precursor && PF00504:Chlorophyll A-B binding protein	-
Solyc03g083560.1	1890.69	1965.34	1942.21	50.0214	52.2739	64.1593	1932.75	55.4849	5.11616	0	0	-	3	54939827	54940876	+	1050	protein_coding	- && Q9FHM9.1 RecName: Full=Protein EXORDIUM-like 3; Flags: Precursor && PF04674:Phosphate-induced protein 1 conserved region	-
Solyc01g105120.3	82.0781	90.1532	65.7633	2094.08	2071.09	2123.27	79.3315	2096.15	-4.72954	0	0	-	1	93271343	93282318	-	4022	protein_coding	- && A8MQN2.1 RecName: Full=Protein LNK1; AltName: Full=Night light-inducible and clock-regulated 1 && -	-
Solyc10g006900.3	195.056	208.776	177.122	1909.91	1925.77	2043.07	193.651	1959.58	-3.34159	0	0	-	10	1328487	1332266	+	1529	protein_coding	- && Q9SDT1.1 RecName: Full=Protochlorophyllide reductase, chloroplastic; Short=PCR; AltName: Full=NADPH-protochlorophyllide oxidoreductase; Short=POR; Flags: Precursor && PF00106:short chain dehydrogenase	adh_short
Solyc02g086650.3	217.265	245.786	234.117	1823.51	1840.04	1825.53	232.39	1829.69	-2.97647	0	0	-	2	49940409	49945542	+	3111	protein_coding	- && Q8H0T6.1 RecName: Full=Phosphoenolpyruvate/phosphate translocator 2, chloroplastic; Short=AtPPT2; Flags: Precursor && PF03151:Triose-phosphate Transporter family	-
Solyc02g081980.3	92.6999	88.2552	105.221	1896.27	1931	1845.58	95.3921	1890.95	-4.30562	0	0	-	2	46285678	46289991	-	1945	protein_coding	- && P80595.2 RecName: Full=Apyrase; AltName: Full=ATP-diphosphatase; AltName: Full=ATP-diphosphohydrolase; AltName: Full=Adenosine diphosphatase; Short=ADPase && PF01150:GDA1/CD39 (nucleoside phosphatase) family	-
Solyc08g076880.3	81.1125	89.2042	83.3002	1836.01	1796.13	1988.94	84.5389	1873.7	-4.47066	0	0	-	8	60931820	60932718	-	715	protein_coding	- && - && -	-
Solyc02g068040.3	116.841	100.592	130.65	1765.53	1769.99	1879.67	116.027	1805.06	-3.95625	0	0	-	2	38649662	38657644	-	3180	protein_coding	- && - && -	-
Solyc07g043395.1	46.35	33.2143	35.9506	1699.59	1712.49	1871.65	38.505	1761.24	-5.51961	0	0	-	7	57236586	57237819	+	630	protein_coding	- && - && PF03552:Cellulose synthase	-
Solyc02g086180.3	67.5937	75.9185	71.0244	1642.75	1738.63	1767.39	71.5122	1716.26	-4.58521	0	0	-	2	49563327	49565967	+	1347	protein_coding	- && Q9ZT29.1 RecName: Full=Delta(7)-sterol-C5(6)-desaturase; AltName: Full=Delta(7)-sterol-C5-desaturase; AltName: Full=Delta-7-C-5 sterol desaturase && PF04116:Fatty acid hydroxylase superfamily	-
Solyc04g071800.3	84.0093	111.031	113.99	1577.95	1723.99	1711.25	103.01	1671.06	-4.01622	0	0	-	4	58889886	58892673	+	2596	protein_coding	- && Q9SBQ9.1 RecName: Full=Flavonoid 3'-monooxygenase; AltName: Full=Cytochrome P450 75B2; AltName: Full=Flavonoid 3'-hydroxylase [Petunia x hybrida] && PF00067:Cytochrome P450	p450
Solyc09g083445.1	80.1468	93.0001	90.3149	1692.77	1530.58	1680.17	87.8206	1634.51	-4.21659	0	0	-	9	69537868	69539267	+	618	nontranslating_CDS	- && P16231.1 RecName: Full=Wound-induced proteinase inhibitor 1; AltName: Full=Wound-induced proteinase inhibitor I; Flags: Precursor [Solanum peruvianum] && PF00280:Potato inhibitor I family	-
Solyc04g015750.3	105.253	88.2552	72.778	1563.17	1660.22	1593.96	88.7621	1605.78	-4.18391	0	0	-	4	6034388	6040394	-	4717	protein_coding	- && Q9FNB0.1 RecName: Full=Magnesium-chelatase subunit ChlH, chloroplastic; Short=Mg-chelatase subunit H; AltName: Full=ABA-binding protein; AltName: Full=Mg-protoporphyrin IX chelatase subunit ChlH; AltName: Full=Protein CONDITIONAL CHLORINA; AltName: Full=Protein GENOMES UNCOUPLED 5; AltName: Full=Protein RAPID TRANSPIRATION IN DETACHED LEAVES 1; Flags: Precursor && PF11965:Domain of unknown f…	-
Solyc03g019650.3	671.109	658.593	747.071	3112.7	3204.39	3039.55	692.258	3118.88	-2.17007	3.85701e-307	3.32842e-305	-	3	62944214	62948127	+	2343	protein_coding	- && - && PF06813:Nodulin-like	-
Solyc03g025720.3	1951.53	2108.64	2027.26	266.023	279.143	278.692	2029.14	274.619	2.88441	8.23397e-307	7.08034e-305	-	3	3160346	3166495	+	4280	protein_coding	- && Q9SMT7.1 RecName: Full=Oxalate--CoA ligase; AltName: Full=4-coumarate--CoA ligase isoform 8; Short=At4CL8; AltName: Full=4-coumarate--CoA ligase-like 10; AltName: Full=Acyl-activating enzyme 3; AltName: Full=Adenosine monophosphate binding protein 3; Short=AtMPBP3; AltName: Full=Oxalyl-CoA synthetase && -	-
Solyc11g071640.2	1742.95	1865.7	1862.42	183.033	194.459	200.498	1823.69	192.663	3.24095	1.11631e-306	9.56515e-305	-	11	55351145	55356075	+	2785	protein_coding	- && A7LXU3.1 RecName: Full=Beta-glucosidase BoGH3B; AltName: Full=Glycosyl hydrolase family protein 3B; Short=BoGH3B; Flags: Precursor && PF01915:Glycosyl hydrolase family 3 C-terminal domain|PF00933:Glycosyl hydrolase family 3 N terminal domain	Glyco_hydro_3
Solyc03g123410.1	2050.99	2104.84	1936.95	146.654	157.867	214.533	2030.92	173.018	3.54574	9.54511e-306	8.14998e-304	-	3	71770205	71770831	-	627	protein_coding	- && Q9ZRA4.1 RecName: Full=Auxin-binding protein ABP19a; Flags: Precursor && PF00190:Cupin	-
Solyc01g106390.3	6209.93	6122.82	5963.42	2282.8	2257.19	2180.42	6098.72	2240.13	1.44526	1.34738e-305	1.14641e-303	-	1	94199159	94201939	-	2020	protein_coding	- && P93111.1 RecName: Full=Glutamyl-tRNA reductase 1, chloroplastic; Short=GluTR; Flags: Precursor && PF00745:Glutamyl-tRNAGlu reductase, dimerisation domain|PF01488:Shikimate / quinate 5-dehydrogenase|PF05201:Glutamyl-tRNAGlu reductase, N-terminal domain	-
Solyc02g065400.3	7534.77	7050.93	7181.35	16117.1	15552.5	15956.6	7255.68	15875.4	-1.12969	1.38307e-303	1.17266e-301	PSBO	2	37141474	37144354	+	1886	protein_coding	- && P23322.2 RecName: Full=Oxygen-evolving enhancer protein 1, chloroplastic; Short=OEE1; AltName: Full=33 kDa subunit of oxygen evolving system of photosystem II; AltName: Full=33 kDa thylakoid membrane protein; AltName: Full=OEC 33 kDa subunit; Flags: Precursor && PF01716:Manganese-stabilising protein / photosystem II polypeptide	-
Solyc01g091190.3	3085.17	3213.25	3184.7	621.857	720.334	603.499	3161.04	648.564	2.28502	1.81206e-303	1.53103e-301	-	1	84751008	84757878	+	2400	protein_coding	- && P10748.1 RecName: Full=3-phosphoshikimate 1-carboxyvinyltransferase, chloroplastic; AltName: Full=5-enolpyruvylshikimate-3-phosphate synthase; Short=EPSP synthase; Flags: Precursor && PF00275:EPSP synthase (3-phosphoshikimate 1-carboxyvinyltransferase)	EPSP_synthase
Solyc01g099630.3	1541.14	1597.13	1557.27	101.18	84.6837	83.2067	1565.18	89.69	4.13056	1.50784e-299	1.26957e-297	XTH1	1	89687521	89690337	-	1404	protein_coding	- && Q40144.1 RecName: Full=Probable xyloglucan endotransglucosylase/hydrolase 1; Short=LeXTH1; Flags: Precursor && PF00722:Glycosyl hydrolases family 16|PF06955:Xyloglucan endo-transglycosylase (XET) C-terminus	-
Solyc08g068600.3	1909.04	2035.56	1865.92	247.834	251.96	239.595	1936.84	246.463	2.97456	9.67003e-298	8.11379e-296	-	8	57794832	57796816	-	1505	protein_coding	- && P54772.1 RecName: Full=Histidine decarboxylase; Short=HDC; AltName: Full=TOM92 && PF00282:Pyridoxal-dependent decarboxylase conserved domain	-
Solyc09g007730.3	1624.18	1498.44	1594.98	79.5796	72.138	76.1892	1572.53	75.9689	4.37309	6.30398e-296	5.27122e-294	-	9	1272678	1275197	+	1325	protein_coding	- && P85193.1 RecName: Full=Putative serine/threonine-protein kinase && PF00069:Protein kinase domain	Pkinase
Solyc02g077430.3	366.937	329.296	373.536	2153.2	2130.68	2071.14	356.59	2118.34	-2.56948	1.93898e-294	1.61575e-292	-	2	42941909	42943255	-	1280	protein_coding	- && O49523.1 RecName: Full=Phospholipase A1-IIgamma; AltName: Full=DAD1-like seedling establishment-related lipase; Short=AtDSEL; Short=Phospholipase DSEL && PF01764:Lipase (class 3)	Lipase_3
Solyc12g006460.2	271.34	251.48	263.93	1830.33	1894.41	1794.46	262.25	1839.73	-2.81045	1.76046e-293	1.46196e-291	-	12	933787	938699	-	1681	protein_coding	- && B5BSX1.1 RecName: Full=Beta-amyrin 11-oxidase; AltName: Full=Cytochrome P450 88D6 && PF00067:Cytochrome P450	p450
Solyc01g103990.3	2492.28	2493.92	2557.75	6431.17	6388.92	6223.46	2514.65	6347.85	-1.33548	1.80268e-293	1.49192e-291	-	1	92349272	92360519	-	8155	protein_coding	- && - && -	-
Solyc10g084325.1	3035.92	3140.18	2989.16	746.911	695.243	756.88	3055.09	733.011	2.05923	1.81824e-293	1.49968e-291	-	10	64043743	64045929	+	2187	protein_coding	- && Q9FHA4.1 RecName: Full=Subtilisin-like protease SBT1.9; AltName: Full=Subtilase subfamily 1 member 9; Short=AtSBT1.9; Flags: Precursor && PF00082:Subtilase family|PF05922:Peptidase inhibitor I9	Peptidase_S8
Solyc11g068710.2	8113.18	7872.74	7536.47	2925.12	2799.79	2992.43	7840.8	2905.78	1.43177	2.36092e-293	1.94068e-291	-	11	53632471	53633538	+	897	protein_coding	- && Q9XIN8.1 RecName: Full=F-box protein At2g27310 && -	-
Solyc09g092110.3	687.525	606.399	679.554	2971.73	2909.57	3126.77	657.826	3002.69	-2.19029	3.14446e-293	2.57602e-291	-	9	71737272	71738000	+	471	protein_coding	- && Q03200.1 RecName: Full=Light-regulated protein; Flags: Precursor && PF07207:Light regulated protein Lir1	-
Solyc07g055710.3	2075.13	2115.28	2004.47	305.813	339.78	319.794	2064.96	321.796	2.68053	3.59342e-292	2.9339e-290	-	7	63779403	63781040	-	1550	protein_coding	- && Q9FK72.1 RecName: Full=Heat stress transcription factor A-4c; Short=AtHsfA4c; AltName: Full=AtHsf-20; AltName: Full=Protein ROOT HANDEDNESS 1 && PF00447:HSF-type DNA-binding	HSF_DNA-bind
Solyc09g010780.3	2920.05	2892.49	3040.89	724.174	726.607	701.743	2951.15	717.508	2.04087	2.52177e-291	2.05203e-289	-	9	4070840	4073898	-	2502	protein_coding	- && Q9ZV25.1 RecName: Full=Probable protein phosphatase 2C 23; Short=AtPP2C23; AltName: Full=Protein POLTERGEIST-LIKE 4; AltName: Full=Protein phosphatase 2C PLL4; Short=PP2C PLL4 && PF00481:Protein phosphatase 2C	PP2C
Solyc09g010980.1	3820.98	3599.48	3638.03	1001.57	891.793	971.413	3686.16	954.924	1.94926	3.12372e-291	2.53335e-289	-	9	4333413	4333640	+	228	protein_coding	- && - && -	-
Solyc06g068460.3	12383.2	12607.2	12667.8	6166.28	5941.45	5920.7	12552.7	6009.48	1.06311	4.63915e-291	3.74983e-289	-	6	42550570	42552589	+	1691	protein_coding	- && Q9SAH7.1 RecName: Full=Probable WRKY transcription factor 40; AltName: Full=WRKY DNA-binding protein 40 && PF03106:WRKY DNA -binding domain	WRKY
Solyc02g092580.3	3238.7	3376.47	3376.73	10.2317	23.0005	21.0523	3330.63	18.0948	7.50443	1.53593e-290	1.23737e-288	-	2	54264276	54266995	-	1601	protein_coding	- && Q9SZE7.1 RecName: Full=Peroxidase 51; Short=Atperox P51; AltName: Full=ATP37; Flags: Precursor && PF00141:Peroxidase	-
Solyc06g005170.3	20098.5	20158.2	20729.5	10696.6	10842.7	10613.4	20328.7	10717.5	0.923656	6.03988e-290	4.8497e-288	-	6	191876	195121	+	1653	protein_coding	- && Q39023.2 RecName: Full=Mitogen-activated protein kinase 3; Short=AtMPK3; Short=MAP kinase 3 && PF00069:Protein kinase domain	Pkinase
Solyc05g009120.3	1516.03	1608.52	1528.34	67.0742	58.5468	58.1444	1550.96	61.2551	4.66625	1.34584e-289	1.07707e-287	-	5	3244790	3248102	-	1293	protein_coding	- && - && PF02485:Core-2/I-Branching enzyme	-
Solyc11g068940.1	1614.52	1651.23	1594.1	168.254	161.004	158.393	1619.95	162.55	3.31828	3.72764e-289	2.9734e-287	-	11	53787417	53788688	-	1272	protein_coding	- && Q9SF15.1 RecName: Full=E3 ubiquitin-protein ligase PUB24; AltName: Full=Plant U-box protein 24; AltName: Full=U-box domain-containing protein 24 && PF04564:U-box domain	U-box
Solyc04g007400.3	3595.99	3525.46	3607.34	1051.59	1027.7	971.413	3576.26	1016.9	1.81541	3.96894e-289	3.1555e-287	-	4	1079098	1089716	-	2071	protein_coding	- && P50164.1 RecName: Full=Tropinone reductase 2; AltName: Full=Tropinone reductase II; Short=TR-II && PF00106:short chain dehydrogenase|PF00069:Protein kinase domain	adh_short
Solyc06g052070.3	2489.38	2437.93	2398.17	522.951	502.875	496.232	2441.83	507.353	2.26769	1.29836e-288	1.02888e-286	-	6	35811578	35816722	-	3612	protein_coding	- && Q498F0.1 RecName: Full=WD repeat-containing protein 44 && PF00400:WD domain, G-beta repeat	WD40
Solyc01g111170.3	10171.9	10751	10526.5	20987.4	20462.1	20986.1	10483.1	20811.9	-0.989253	2.1594e-288	1.70564e-286	CYP	1	97436698	97437213	+	516	protein_coding	- && P21568.1 RecName: Full=Peptidyl-prolyl cis-trans isomerase; Short=PPIase; AltName: Full=Cyclophilin; AltName: Full=Cyclosporin A-binding protein; AltName: Full=Rotamase && PF00160:Cyclophilin type peptidyl-prolyl cis-trans isomerase/CLD	Pro_isomerase
Solyc06g069430.3	280.031	269.511	305.142	2014.5	1983.27	2249.59	284.894	2082.45	-2.86868	1.2611e-286	9.92872e-285	-	6	43291459	43300107	-	1614	protein_coding	- && Q42429.1 RecName: Full=Agamous-like MADS-box protein AGL8 homolog; AltName: Full=POTM1-1 && PF00319:SRF-type transcription factor (DNA-binding and dimerisation domain)|PF01486:K-box region	K-box
Solyc12g009770.1	532.059	487.776	441.052	2539.73	2587.56	2488.18	486.963	2538.49	-2.38416	1.41712e-286	1.11209e-284	-	12	2986063	2989407	+	3129	protein_coding	- && - && PF13855:Leucine rich repeat	-
Solyc07g009380.3	1738.12	1648.38	1572.18	160.296	139.049	135.336	1652.89	144.894	3.51557	7.99755e-285	6.25589e-283	-	7	4435708	4438017	+	1252	protein_coding	- && Q38907.2 RecName: Full=Probable xyloglucan endotransglucosylase/hydrolase protein 25; Short=At-XTH25; Short=XTH-25; Flags: Precursor && PF00722:Glycosyl hydrolases family 16|PF06955:Xyloglucan endo-transglycosylase (XET) C-terminus	-
Solyc02g071475.1	2185.21	1961.54	2178.96	300.129	246.733	277.69	2108.57	274.85	2.94174	2.1386e-284	1.66749e-282	-	2	41464233	41468731	-	1350	protein_coding	- && Q39224.1 RecName: Full=Protein SRG1; Short=AtSRG1; AltName: Full=Protein SENESCENCE-RELATED GENE 1 && PF03171:2OG-Fe(II) oxygenase superfamily|PF14226:non-haem dioxygenase in morphine synthesis N-terminal	2OG-FeII_Oxy
Solyc07g008930.1	2768.45	2622.03	2828.7	560.468	487.193	568.412	2739.73	538.691	2.34693	6.51572e-283	5.0641e-281	-	7	3936054	3936653	-	600	protein_coding	- && - && PF14009:Domain of unknown function (DUF4228)	-
Solyc06g083390.3	11903.3	12215.3	11808.5	5879.79	5849.45	5875.59	11975.7	5868.28	1.02904	1.48936e-280	1.15385e-278	-	6	48847143	48848916	-	823	protein_coding	- && Q8GYN5.1 RecName: Full=RPM1-interacting protein 4 && PF05627:Cleavage site for pathogenic type III effector avirulence factor Avr	-
Solyc02g082613.1	518.54	497.266	541.89	2739.81	2467.33	2764.87	519.232	2657.34	-2.35467	4.51342e-280	3.48554e-278	-	2	46814774	46823531	+	5302	protein_coding	- && - && -	-
Solyc06g009140.3	25414.3	25514.3	26265.9	12969.2	12339.8	13178.7	25731.5	12829.2	1.00414	2.92682e-277	2.2531e-275	-	6	3087883	3094001	+	1352	protein_coding	- && Q93WF6.1 RecName: Full=Protein SENESCENCE-ASSOCIATED GENE 21, mitochondrial; AltName: Full=Late embryogenensis abundant like 5; Short=AtLEA5; Flags: Precursor && PF04398:Protein of unknown function, DUF538	-
Solyc01g097860.3	857.474	782.909	849.662	3575.4	3230.53	3335.28	830.015	3380.4	-2.02531	3.73046e-277	2.86265e-275	-	1	88430747	88438597	-	2139	protein_coding	- && - && PF07466:Protein of unknown function (DUF1517)	-
Solyc03g083470.3	2999.23	2940.89	3061.94	774.196	796.654	809.009	3000.69	793.286	1.91883	8.58615e-276	6.568e-274	-	3	54786042	54788243	-	2012	protein_coding	- && P93604.1 RecName: Full=Rust resistance kinase Lr10; AltName: Full=Probable receptor-like serine/threonine-protein kinase LRK10; Flags: Precursor && PF00069:Protein kinase domain	Pkinase
Solyc12g013690.2	1880.07	1885.62	1875.57	314.908	292.734	287.715	1880.42	298.452	2.65734	1.36805e-274	1.04321e-272	-	12	4532293	4535369	-	1567	protein_coding	- && Q6F6Y2.1 RecName: Full=FAD-dependent urate hydroxylase; AltName: Full=Flavoprotein urate hydroxylase && PF01494:FAD binding domain	FAD_binding_3
Solyc07g065500.2	513.712	526.684	470.865	2331.68	2411.92	2450.09	503.754	2397.89	-2.25264	1.59973e-274	1.21604e-272	-	7	67360729	67362039	-	1086	protein_coding	- && O23310.1 RecName: Full=Nuclear transcription factor Y subunit B-3; Short=AtNF-YB-3; AltName: Full=Transcriptional activator HAP3C && PF00808:Histone-like transcription factor (CBF/NF-Y) and archaeal histone	-
Solyc01g073840.1	1769.02	1730.94	1762.46	32.9687	37.6372	28.0697	1754.14	32.8919	5.73982	1.66135e-274	1.25894e-272	-	1	81068262	81069641	-	1380	protein_coding	- && - && PF07649:C1-like domain|PF03107:C1 domain	C1_3
Solyc08g083320.3	682.696	618.735	613.791	2851.22	2663.88	2792.94	638.408	2769.35	-2.11775	2.42083e-272	1.82875e-270	-	8	65936787	65939640	-	1839	protein_coding	- && Q00775.1 RecName: Full=Granule-bound starch synthase 1, chloroplastic/amyloplastic; AltName: Full=Granule-bound starch synthase I; Short=GBSS-I; Flags: Precursor && PF08323:Starch synthase catalytic domain|PF00534:Glycosyl transferases group 1	Glycos_transf_1
Solyc06g082950.3	1898.42	1762.26	1650.22	6003.71	5694.72	5572.84	1770.3	5757.09	-1.70195	3.01205e-271	2.2683e-269	-	6	48607669	48609470	+	926	protein_coding	- && Q9SUI4.2 RecName: Full=Photosystem I reaction center subunit XI, chloroplastic; Short=PSI-L; AltName: Full=PSI subunit V; Flags: Precursor && PF02605:Photosystem I reaction centre subunit XI	-
Solyc01g007010.3	2218.04	2023.23	1924.67	287.623	254.051	285.71	2055.31	275.795	2.89784	1.72752e-270	1.29693e-268	-	1	1567452	1572335	+	2391	protein_coding	- && Q9SVC6.1 RecName: Full=E3 ubiquitin-protein ligase PUB22; AltName: Full=Plant U-box protein 22; AltName: Full=U-box domain-containing protein 22 && PF04564:U-box domain	U-box
Solyc03g031920.3	6887.8	6859.23	6948.99	2992.19	3015.16	3023.51	6898.67	3010.29	1.19635	2.22458e-270	1.66493e-268	-	3	4403126	4410101	-	2863	protein_coding	- && Q9SHY2.1 RecName: Full=Probable metal-nicotianamine transporter YSL7; AltName: Full=Protein YELLOW STRIPE LIKE 7; Short=AtYSL7 && PF03169:OPT oligopeptide transporter protein	OPT
Solyc02g093250.3	2039.4	1716.71	1672.14	142.106	132.776	147.366	1809.42	140.749	3.68349	1.53711e-269	1.14688e-267	-	2	54810025	54811933	-	1574	protein_coding	- && Q8H9B6.1 RecName: Full=Caffeoyl-CoA O-methyltransferase; AltName: Full=Trans-caffeoyl-CoA 3-O-methyltransferase; Short=CCoAMT; Short=CCoAOMT && PF01596:O-methyltransferase	-
Solyc01g086970.3	1685.01	1706.27	1607.25	4625.85	4610.56	4684.63	1666.18	4640.35	-1.47831	6.89979e-269	5.1323e-267	-	1	81762778	81767133	-	585	protein_coding	- && A2YEZ6.2 RecName: Full=Zinc finger A20 and AN1 domain-containing stress-associated protein 8; Short=OsSAP8; AltName: Full=Stress-associated protein 3 >A3BDI8.1 RecName: Full=Zinc finger A20 and AN1 domain-containing stress-associated protein 8; Short=OsSAP8; AltName: Full=Stress-associated protein 3 && PF01754:A20-like zinc finger|PF01428:AN1-like Zinc finger	zf-A20
Solyc07g052980.3	1889.73	1915.99	1838.74	194.402	254.051	178.443	1881.49	208.965	3.17053	3.5131e-268	2.60517e-266	-	7	61528033	61529822	+	1228	protein_coding	- && Q8LDW9.2 RecName: Full=Xyloglucan endotransglucosylase/hydrolase protein 9; Short=At-XTH9; Short=XTH-9; Flags: Precursor && PF06955:Xyloglucan endo-transglycosylase (XET) C-terminus|PF00722:Glycosyl hydrolases family 16	-
Solyc08g005800.3	4037.28	4180.26	4247.43	1255.08	1363.3	1249.1	4154.99	1289.16	1.6884	4.79078e-267	3.54182e-265	-	8	613993	628982	+	2394	protein_coding	- && Q6DBP4.1 RecName: Full=Pectin acetylesterase 8; Flags: Precursor && PF03283:Pectinacetylesterase	-
Solyc02g094120.3	2045.19	1989.06	1987.81	5392.08	5152.12	5397.41	2007.35	5313.87	-1.4046	5.53147e-267	4.07698e-265	-	2	55387781	55395428	-	2311	protein_coding	- && Q9S850.1 RecName: Full=Sulfite oxidase; AltName: Full=Moco-containing protein AtMCP; Short=At-SO; Short=AtSOX && PF03404:Mo-co oxidoreductase dimerisation domain|PF00174:Oxidoreductase molybdopterin binding domain	-
Solyc01g005300.3	935.69	1000.23	984.696	3278.68	3411.39	3287.16	973.537	3325.75	-1.77211	1.70923e-266	1.25597e-264	-	1	216877	220489	+	2119	protein_coding	- && Q9C9W9.1 RecName: Full=Adagio protein 3; AltName: Full=F-box only protein 2a; Short=FBX2a; AltName: Full=Flavin-binding kelch repeat F-box protein 1 && PF13426:PAS domain|PF13418:Galactose oxidase, central domain|PF13415:Galactose oxidase, central domain	-
Solyc09g083360.3	4016.03	4142.3	4100.12	1374.45	1306.85	1384.44	4086.15	1355.25	1.5923	1.94743e-266	1.42668e-264	-	9	69446701	69450206	+	2574	protein_coding	- && Q08112.1 RecName: Full=40S ribosomal protein S15-1 && -	-
Solyc02g014860.3	1630.94	1740.43	1656.36	4783.87	4609.51	4739.77	1675.91	4711.05	-1.49109	7.69286e-265	5.6188e-263	-	2	19702359	19706608	+	3802	protein_coding	- && Q9FE62.1 RecName: Full=Thioredoxin-like protein YLS8; AltName: Full=Protein YELLOW-LEAF-SPECIFIC GENE 8 && -	-
Solyc03g083480.3	3759.18	3873.74	3650.3	1111.84	1106.12	1183.94	3761.07	1133.97	1.72884	4.95493e-264	3.60817e-262	-	3	54789573	54790840	+	1174	protein_coding	- && - && PF13947:Wall-associated receptor kinase galacturonan-binding	-
Solyc01g073890.3	2933.57	2926.66	2946.2	823.08	809.2	832.067	2935.47	821.449	1.83729	2.12077e-263	1.53972e-261	-	1	81096088	81104284	+	3328	protein_coding	- && - && PF03107:C1 domain|PF07649:C1-like domain	C1_3
Solyc08g080050.3	1035.15	1010.66	977.681	3344.62	3282.8	3427.51	1007.83	3351.64	-1.73432	4.29581e-263	3.10952e-261	-	8	63510115	63514729	+	1377	protein_coding	- && Q8H112.1 RecName: Full=PGR5-like protein 1A, chloroplastic; AltName: Full=Ferredoxin-plastoquinone reductase 1; Flags: Precursor && -	-
Solyc04g006970.3	79.1812	130.01	94.6991	5546.7	5564.03	5564.82	101.297	5558.52	-5.77827	1.90737e-262	1.37654e-260	-	4	663200	675042	-	4197	protein_coding	- && Q8GVE8.1 RecName: Full=Phosphoenolpyruvate carboxylase 4; Short=AtPPC4; Short=PEPC 4; Short=PEPCase 4 && PF00311:Phosphoenolpyruvate carboxylase	-
Solyc06g065560.2	7732.72	7789.23	7967.88	3469.67	3488.76	3574.88	7829.95	3511.1	1.15692	1.02275e-261	7.35923e-260	-	6	41066571	41069953	-	2238	protein_coding	- && O48780.1 RecName: Full=3-ketoacyl-CoA synthase 11; Short=KCS-11; AltName: Full=Very long-chain fatty acid condensing enzyme 11; Short=VLCFA condensing enzyme 11 && PF08392:FAE1/Type III polyketide synthase-like protein|PF08541:3-Oxoacyl-[acyl-carrier-protein (ACP)] synthase III C terminal	-
Solyc03g114160.1	36.6937	27.5204	35.0738	1351.72	1475.17	1436.57	33.096	1421.15	-5.4234	1.28855e-261	9.24439e-260	-	3	65660932	65662980	+	2049	protein_coding	- && O80742.1 RecName: Full=U-box domain-containing protein 19; AltName: Full=Plant U-box protein 19 && PF04564:U-box domain	U-box
Solyc05g006650.3	1980.5	1896.06	1869.43	292.171	230.005	217.54	1915.33	246.572	2.96321	1.48905e-261	1.06514e-259	-	5	1310993	1316303	-	1603	protein_coding	- && Q9LV17.1 RecName: Full=Transcription factor bHLH79; AltName: Full=Basic helix-loop-helix protein 79; Short=AtbHLH79; Short=bHLH 79; AltName: Full=Transcription factor EN 81; AltName: Full=bHLH transcription factor bHLH079 && PF00010:Helix-loop-helix DNA-binding domain	HLH
Solyc02g091700.3	2964.47	2466.4	2634.04	468.383	433.873	454.128	2688.3	452.128	2.57234	8.73898e-261	6.23269e-259	-	2	53573900	53576603	-	1078	protein_coding	- && Q9LSK9.1 RecName: Full=Uncharacterized protein At5g65660 && -	-
Solyc08g006330.3	2260.53	2399.02	2390.28	524.088	508.102	503.25	2349.94	511.813	2.19983	5.80669e-260	4.12922e-258	-	8	990129	995279	-	3480	protein_coding	- && Q6VAA6.1 RecName: Full=UDP-glycosyltransferase 74G1 && PF00201:UDP-glucoronosyl and UDP-glucosyl transferase	UDPGT
Solyc04g074730.1	2202.59	1979.57	1876.45	6299.29	6130.68	6245.51	2019.54	6225.16	-1.62494	6.44876e-258	4.57239e-256	-	4	60752619	60753014	+	396	protein_coding	- && - && -	-
Solyc02g083310.3	493.434	495.368	497.171	2170.25	2254.05	2330.79	495.324	2251.7	-2.18494	1.14559e-257	8.09897e-256	-	2	47318548	47323145	-	1909	protein_coding	- && Q6YZM6.1 RecName: Full=Bifunctional nuclease 2; Short=OsBBD2 && PF02577:Bifunctional nuclease	-
Solyc06g083310.3	9677.49	9768.81	10051.3	18672.8	18396.2	18145.1	9832.52	18404.7	-0.904159	1.33537e-257	9.41323e-256	-	6	48814053	48818335	-	2713	protein_coding	- && Q9LSG3.1 RecName: Full=Galacturonosyltransferase 8; AltName: Full=Glycosyltransferase QUASIMODO1 && PF01501:Glycosyl transferase family 8	Glyco_transf_8
Solyc01g110050.2	1558.52	1506.03	1517.82	178.486	164.14	188.468	1527.46	177.031	3.10829	2.00736e-257	1.41091e-255	-	1	96767833	96775774	-	2823	protein_coding	- && Q9SDZ9.1 RecName: Full=Purple acid phosphatase 2; AltName: Full=Manganese(II) purple acid phosphatase 2; Flags: Precursor && PF00149:Calcineurin-like phosphoesterase|PF14008:Iron/zinc purple acid phosphatase-like protein C|PF16656:Purple acid Phosphatase, N-terminal domain	Metallophos
Solyc03g112870.3	3614.33	3402.1	3268.87	939.039	952.43	930.311	3428.43	940.593	1.86562	2.64941e-257	1.85681e-255	-	3	64647913	64652618	+	1910	protein_coding	- && Q8RXN3.1 RecName: Full=Phosphoenolpyruvate/phosphate translocator 1, chloroplastic; Short=AtPPT1; AltName: Full=Protein CAB UNDEREXPRESSED 1; Flags: Precursor && PF03151:Triose-phosphate Transporter family	-
Solyc11g017440.2	1964.08	2112.43	2022	385.392	377.418	368.916	2032.84	377.242	2.43072	5.03555e-257	3.51893e-255	-	11	8386502	8388221	-	792	protein_coding	- && Q93X17.1 RecName: Full=Snakin-2; Flags: Precursor && PF02704:Gibberellin regulated protein	-
Solyc07g018010.3	465.431	489.674	441.929	2186.16	2131.73	2193.45	465.678	2170.45	-2.22159	8.57609e-256	5.97591e-254	-	7	8842074	8845587	-	1132	protein_coding	- && Q2HIV9.1 RecName: Full=Transcription factor bHLH35; AltName: Full=Basic helix-loop-helix protein 35; Short=AtbHLH35; Short=bHLH 35; AltName: Full=Transcription factor EN 41; AltName: Full=bHLH transcription factor bHLH035 && PF00010:Helix-loop-helix DNA-binding domain	HLH
Solyc02g089065.1	5834.3	6312.62	6208.06	2249.83	2195.5	2329.79	6118.33	2258.37	1.43773	2.29184e-254	1.5924e-252	-	2	51607790	51609953	+	823	protein_coding	- && B3H4F1.1 RecName: Full=Protein SPIRAL1-like 1 && -	-
Solyc10g079130.2	20212.5	19183.6	18868.8	9589.34	9754.31	9471.52	19421.6	9605.06	1.01572	2.59411e-253	1.79727e-251	-	10	60868051	60873811	-	3712	protein_coding	- && Q6NLQ6.1 RecName: Full=Calcium-dependent protein kinase 32 && PF13499:EF-hand domain pair|PF13833:EF-hand domain pair|PF00069:Protein kinase domain	Pkinase
Solyc03g120640.3	3914.64	3736.14	3667.84	8981.12	8621.01	9223.91	3772.87	8942.01	-1.24532	2.71225e-253	1.87377e-251	-	3	70461508	70463014	+	541	protein_coding	- && Q9SUI7.1 RecName: Full=Photosystem I reaction center subunit VI-1, chloroplastic; AltName: Full=PSI-H1; Flags: Precursor && PF03244:Photosystem I reaction centre subunit VI	-
Solyc06g007670.3	6275.59	6390.44	6318.54	2760.27	2678.51	2745.82	6328.19	2728.2	1.21397	7.48276e-253	5.15481e-251	-	6	1671327	1674675	-	999	protein_coding	- && Q6UNT2.1 RecName: Full=60S ribosomal protein L5 && PF14204:Ribosomal L18 C-terminal region|PF00861:Ribosomal L18p/L5e family	-
Solyc04g056340.3	3004.06	3178.14	3153.13	818.533	779.927	876.176	3111.78	824.878	1.9149	8.73585e-253	6.00101e-251	-	4	54029806	54031743	+	1070	protein_coding	- && Q9ZVN4.1 RecName: Full=Probable tyrosine-protein phosphatase At1g05000 && PF03162:Tyrosine phosphatase family	-
Solyc12g044280.2	363.075	309.368	341.969	1957.66	1914.27	1859.62	338.137	1910.52	-2.49808	2.36437e-252	1.61959e-250	-	12	60100988	60103959	-	1541	protein_coding	- && P22179.1 RecName: Full=Photosystem I reaction center subunit VI, chloroplastic; Short=PSI-H; AltName: Full=Light-harvesting complex I 11 kDa protein; Flags: Precursor && PF03244:Photosystem I reaction centre subunit VI	-
Solyc11g069430.2	5277.14	4726.87	4784.06	1473.36	1552.53	1546.84	4929.36	1524.25	1.69254	9.67915e-252	6.61154e-250	-	11	54305254	54308455	-	1395	protein_coding	- && Q8H5N9.1 RecName: Full=Probable aquaporin PIP2-1; AltName: Full=OsPIP2;1; AltName: Full=Plasma membrane intrinsic protein 2-1; AltName: Full=Plasma membrane intrinsic protein 2a; Short=PIP2a && PF00230:Major intrinsic protein	-
Solyc11g010200.2	3160.49	3273.98	3159.27	979.966	957.658	968.405	3197.91	968.676	1.7232	2.94671e-251	2.00716e-249	-	11	3274743	3278052	+	2907	protein_coding	- && P93211.2 RecName: Full=14-3-3 protein 6 && PF00244:14-3-3 protein	-
Solyc02g089920.2	14253.6	14012.7	13599	7106.46	6808.15	6934.22	13955.1	6949.61	1.00587	1.61098e-250	1.09425e-248	-	2	52221759	52227210	+	3648	protein_coding	- && O64825.1 RecName: Full=LysM domain receptor-like kinase 4; Short=LysM-containing receptor-like kinase 4; Flags: Precursor && PF00069:Protein kinase domain|PF07714:Protein tyrosine kinase	Pkinase
Solyc04g011440.3	190.228	185.051	179.753	1401.74	1440.67	1434.56	185.011	1425.66	-2.94699	6.07507e-248	4.11492e-246	-	4	3895042	3900191	+	2678	protein_coding	- && P09189.1 RecName: Full=Heat shock cognate 70 kDa protein && PF00012:Hsp70 protein	HSP70
Solyc05g013750.3	7407.31	7232.18	7628.54	3228.66	3228.44	3300.2	7422.68	3252.43	1.1904	1.05859e-247	7.15032e-246	-	5	7063385	7068251	-	3962	protein_coding	- && Q9C5S1.1 RecName: Full=Protein-tyrosine-phosphatase MKP1; AltName: Full=Mitogen-activated protein kinase phosphatase 1; Short=AtMKP1 && PF00782:Dual specificity phosphatase, catalytic domain	DSPc
Solyc11g018580.2	3659.72	3942.07	3840.58	8651.44	8799.79	8472.04	3814.12	8641.09	-1.17964	8.46756e-247	5.70361e-245	-	11	8754780	8763196	+	2470	protein_coding	- && Q9CAP8.1 RecName: Full=Long chain acyl-CoA synthetase 9, chloroplastic && PF00501:AMP-binding enzyme	AMP-binding
Solyc04g078660.1	1429.12	1464.28	1443.29	169.391	161.004	177.441	1445.56	169.278	3.0935	8.78515e-247	5.90114e-245	-	4	63445461	63446807	+	1347	protein_coding	- && Q9SND9.1 RecName: Full=Uncharacterized acetyltransferase At3g50280 && PF02458:Transferase family	-
Solyc10g007280.3	11306.5	11003.4	11041.2	5566.02	5378.98	5602.92	11117	5515.97	1.01105	3.98449e-246	2.66906e-244	-	10	1673451	1675179	-	1638	protein_coding	- && Q8VZG2.1 RecName: Full=Protein HYPER-SENSITIVITY-RELATED 4; Short=AtHSR4; AltName: Full=BCS1-like protein && PF00004:ATPase family associated with various cellular activities (AAA)|PF14363:Domain associated at C-terminal with AAA	AAA
Solyc07g055320.3	4536.5	4229.61	4195.7	9548.41	9668.58	9560.75	4320.6	9592.58	-1.15106	4.74824e-246	3.17191e-244	-	7	63520530	63527646	-	3664	protein_coding	- && Q655S1.1 RecName: Full=ATP-dependent zinc metalloprotease FTSH 2, chloroplastic; Short=OsFTSH2; Flags: Precursor && PF00004:ATPase family associated with various cellular activities (AAA)|PF13639:Ring finger domain|PF01434:Peptidase family M41	AAA
Solyc11g009080.2	2262.46	2157.03	2236.83	5583.08	5647.67	5401.41	2218.77	5544.05	-1.32098	5.68031e-246	3.78412e-244	-	11	3200322	3204136	+	2051	protein_coding	- && P37215.1 RecName: Full=Phospho-2-dehydro-3-deoxyheptonate aldolase 1, chloroplastic; AltName: Full=3-deoxy-D-arabino-heptulosonate 7-phosphate synthase 1; AltName: Full=DAHP synthase 1; AltName: Full=Phospho-2-keto-3-deoxyheptonate aldolase 1; Flags: Precursor && PF01474:Class-II DAHP synthetase family	-
Solyc01g103590.3	118.772	157.531	160.462	1390.37	1458.44	1510.75	145.588	1453.19	-3.3162	8.31977e-246	5.52729e-244	-	1	92047496	92048349	+	686	protein_coding	- && - && PF12681:Glyoxalase-like domain	-
Solyc10g075160.1	535.922	569.388	526.106	2374.88	2270.78	2466.12	543.805	2370.59	-2.12477	1.39257e-245	9.22637e-244	-	10	58944359	58944793	+	435	protein_coding	- && Q43517.1 RecName: Full=Ferredoxin-1, chloroplastic; AltName: Full=Ferredoxin I; Flags: Precursor && PF00111:2Fe-2S iron-sulfur cluster binding domain	Fer2
Solyc06g082530.2	2573.39	2504.36	2548.99	633.226	585.468	657.633	2542.24	625.442	2.02288	1.58381e-245	1.04648e-243	-	6	48362602	48371114	-	2856	protein_coding	- && P48522.1 RecName: Full=Trans-cinnamate 4-monooxygenase; AltName: Full=Cinnamic acid 4-hydroxylase; Short=C4H; Short=CA4H; AltName: Full=Cytochrome P450 73; AltName: Full=Cytochrome P450C4H [Catharanthus roseus] && PF00067:Cytochrome P450|PF03514:GRAS domain family	GRAS
Solyc02g067600.1	1653.15	1537.35	1516.06	21.6002	31.3643	38.0946	1568.85	30.353	5.67632	4.97833e-245	3.28042e-243	-	2	38312337	38312660	+	324	protein_coding	- && - && -	-
Solyc03g113720.3	1251.45	1263.09	1254.76	63.6637	67.9561	58.1444	1256.44	63.2547	4.31363	1.66775e-244	1.09597e-242	-	3	65267395	65269444	-	1213	protein_coding	- && Q7G8V2.1 RecName: Full=Two-component response regulator ARR15 && PF00072:Response regulator receiver domain	Response_reg
Solyc03g120980.3	4414.83	4511.45	4520.13	9228.96	9384.21	9064.51	4482.14	9225.89	-1.04131	4.74422e-244	3.10926e-242	-	3	70689278	70704520	+	6452	protein_coding	- && Q9XIE2.1 RecName: Full=ABC transporter G family member 36; Short=ABC transporter ABCG.36; Short=AtABCG36; AltName: Full=Pleiotropic drug resistance protein 8; AltName: Full=Protein PENETRATION 3 && PF00390:Malic enzyme, N-terminal domain|PF01061:ABC-2 type transporter|PF03949:Malic enzyme, NAD binding domain|PF00005:ABC transporter|PF08370:Plant PDR ABC transporter associated	Malic_M
Solyc11g065070.2	933.759	854.083	932.962	3187.73	3119.71	3362.35	906.934	3223.26	-1.82935	9.34265e-244	6.10647e-242	-	11	50664169	50669251	+	1862	protein_coding	- && O81027.2 RecName: Full=Hydroxymethylglutaryl-CoA lyase, mitochondrial; Short=HL; Short=HMG-CoA lyase; AltName: Full=3-hydroxy-3-methylglutarate-CoA lyase && PF00682:HMGL-like	HMGL-like
Solyc09g098510.3	1453.26	1349.45	1291.59	47.7477	40.7736	48.1195	1364.77	45.547	4.90539	2.1016e-243	1.36994e-241	-	9	72820384	72825406	-	1202	protein_coding	- && - && -	-
Solyc02g080530.3	284.859	287.541	281.467	1612.05	1696.81	1681.18	284.622	1663.35	-2.54755	3.49995e-243	2.27534e-241	-	2	45294816	45296528	-	1404	protein_coding	- && Q9SB81.2 RecName: Full=Peroxidase 42; Short=Atperox P42; AltName: Full=ATP1a/ATP1b; AltName: Full=PRXR1; Flags: Precursor && PF00141:Peroxidase	-
Solyc01g108910.3	3158.56	2828.91	2962.86	7306.54	7390.48	7431.46	2983.44	7376.16	-1.30616	1.60269e-242	1.03913e-240	-	1	95951006	95953706	-	1586	protein_coding	- && Q9XIM0.1 RecName: Full=CCG-binding protein 1; Short=AtCBP1; AltName: Full=Protein MATERNAL EFFECT EMBRYO ARREST 14 && -	-
Solyc03g098730.1	11394.4	12385.1	12088.2	5439.83	5363.3	5507.68	11955.9	5436.94	1.13689	1.08471e-241	7.01419e-240	-	3	62441486	62442226	-	741	protein_coding	- && P13087.3 RecName: Full=Miraculin; Short=MIR; Flags: Precursor && PF00197:Trypsin and protease inhibitor	-
Solyc03g025670.3	2466.2	2435.08	2126.35	13485.3	12395.2	13179.7	2342.55	13020.1	-2.47494	2.3353e-241	1.50608e-239	-	3	3136385	3137881	+	889	protein_coding	- && - && PF06521:PAR1 protein	-
Solyc08g065480.3	4663	4875.86	4892.79	1805.32	1870.36	1819.52	4810.55	1831.73	1.39298	5.92355e-239	3.81009e-237	-	8	53648908	53657909	-	3647	protein_coding	- && P42044.1 RecName: Full=Ferrochelatase-2, chloroplastic; AltName: Full=Ferrochelatase II; AltName: Full=Heme synthase 2; AltName: Full=Protoheme ferro-lyase 2; Flags: Precursor && PF00762:Ferrochelatase	-
Solyc12g006510.2	146.775	158.48	146.433	1335.8	1359.12	1276.17	150.563	1323.7	-3.13648	1.36461e-238	8.75409e-237	-	12	1015299	1049113	+	7132	protein_coding	- && E7DN63.1 RecName: Full=Beta-amyrin synthase; AltName: Full=Triterpenoid synthase 1; Short=SlTTS1 && PF13243:Squalene-hopene cyclase C-terminal domain|PF13249:Squalene-hopene cyclase N-terminal domain	-
Solyc03g111170.3	1851.1	1857.16	1787.88	359.245	341.871	337.839	1832.05	346.318	2.40428	6.23348e-238	3.98827e-236	-	3	63301903	63308078	-	2202	protein_coding	- && Q84P23.2 RecName: Full=4-coumarate--CoA ligase-like 9; AltName: Full=4-coumarate--CoA ligase isoform 4; Short=At4CL4 && PF13193:AMP-binding enzyme C-terminal domain|PF00501:AMP-binding enzyme	AMP-binding
Solyc06g074140.1	1350.91	1422.52	1272.3	113.685	125.457	111.276	1348.58	116.806	3.52882	1.91393e-237	1.22134e-235	-	6	45998882	46000144	+	1263	protein_coding	- && Q9SF15.1 RecName: Full=E3 ubiquitin-protein ligase PUB24; AltName: Full=Plant U-box protein 24; AltName: Full=U-box domain-containing protein 24 && PF04564:U-box domain	U-box
Solyc09g075890.3	280.031	350.174	336.708	1899.68	1909.04	2072.15	322.304	1960.29	-2.60354	3.31895e-237	2.11237e-235	-	9	67954938	67957452	-	1017	protein_coding	- && - && PF13419:Haloacid dehalogenase-like hydrolase	-
Solyc01g108880.3	113.944	108.184	101.714	1211.88	1180.34	1290.2	107.947	1227.48	-3.50951	1.98017e-236	1.25699e-234	-	1	95939751	95941759	-	1732	protein_coding	- && Q05965.1 RecName: Full=Naringenin,2-oxoglutarate 3-dioxygenase; AltName: Full=FHT; AltName: Full=Flavanone-3-hydroxylase; Short=F3H, partial [Matthiola incana] && PF14226:non-haem dioxygenase in morphine synthesis N-terminal|PF03171:2OG-Fe(II) oxygenase superfamily	2OG-FeII_Oxy
Solyc03g113270.3	867.131	807.583	776.884	3116.11	2908.52	2928.27	817.199	2984.3	-1.86923	6.82164e-236	4.319e-234	-	3	64941909	64944213	+	1702	protein_coding	- && P46668.1 RecName: Full=Homeobox-leucine zipper protein ATHB-6; AltName: Full=HD-ZIP protein ATHB-6; AltName: Full=Homeodomain transcription factor ATHB-6 && PF00046:Homeobox domain|PF02183:Homeobox associated leucine zipper	Homeobox
Solyc07g063410.3	101.391	97.745	99.0834	1292.6	1147.93	1316.27	99.4063	1252.27	-3.65521	2.26844e-235	1.43248e-233	-	7	66014470	66015920	+	1279	protein_coding	- && Q93VY3.1 RecName: Full=NAC domain-containing protein 72; Short=ANAC072; AltName: Full=Protein RESPONSIVE TO DESICCATION 26 && PF02365:No apical meristem (NAM) protein	NAM
Solyc06g068230.3	1870.41	1853.36	1801.91	4941.89	4656.56	4925.23	1841.9	4841.23	-1.39442	7.54745e-235	4.75372e-233	-	6	42400752	42411479	+	5958	protein_coding	- && F4JKH6.1 RecName: Full=Protein TSS; AltName: Full=TPR-domain suppressor of STIMPY && PF15044:Mitochondrial function, CLU-N-term|PF13424:Tetratricopeptide repeat|PF12807:Translation initiation factor eIF3 subunit 135	-
Solyc02g089490.3	370.8	402.368	408.609	1928.1	1910.09	1865.63	393.926	1901.27	-2.26974	1.69462e-234	1.06458e-232	-	2	51940157	51943546	+	1066	protein_coding	- && - && -	-
Solyc03g115370.3	1791.23	1799.27	1982.54	5110.15	5033.98	5049.54	1857.68	5064.55	-1.44595	2.69701e-234	1.68992e-232	-	3	66578213	66586276	+	3062	protein_coding	- && Q39017.2 RecName: Full=Diacylglycerol kinase 1; Short=AtDGK1; Short=DAG kinase 1; AltName: Full=Diglyceride kinase 1; Short=DGK 1 && PF00130:Phorbol esters/diacylglycerol binding domain (C1 domain)|PF00609:Diacylglycerol kinase accessory domain|PF00781:Diacylglycerol kinase catalytic domain	C1_1
Solyc04g082140.3	8477.22	9207.01	8984.14	3809.59	3625.72	3832.52	8889.46	3755.94	1.24305	2.89785e-234	1.81108e-232	-	4	66003841	66008652	-	1971	protein_coding	- && Q00624.1 RecName: Full=L-ascorbate oxidase homolog; Flags: Precursor && PF00394:Multicopper oxidase|PF07732:Multicopper oxidase|PF07731:Multicopper oxidase	-
Solyc04g054740.3	40.5562	27.5204	30.6895	1297.15	1181.39	1218.03	32.9221	1232.19	-5.22956	3.48398e-234	2.1718e-232	-	4	53121777	53124660	+	1637	protein_coding	- && Q9LW96.1 RecName: Full=Inositol-3-phosphate synthase; Short=MIP synthase; AltName: Full=Myo-inositol 1-phosphate synthase; Short=IPS; Short=MI-1-P synthase && PF01658:Myo-inositol-1-phosphate synthase|PF07994:Myo-inositol-1-phosphate synthase	-
Solyc02g077880.3	1920.63	1678.75	1680.91	5231.79	5185.57	5407.43	1760.09	5274.93	-1.58431	1.31893e-232	8.2007e-231	-	2	43281365	43282542	+	867	protein_coding	- && P93017.1 RecName: Full=Dormancy-associated protein homolog 1; AltName: Full=Auxin-repressed protein 1; Short=AtARP1; AltName: Full=DRM1 homolog 1; AltName: Full=Dormancy-associated protein 2; Short=AtDRM2 && PF05564:Dormancy/auxin associated protein	-
Solyc03g044150.3	3921.4	4059.74	4104.51	1356.26	1460.53	1410.5	4028.55	1409.1	1.51502	2.093e-232	1.29803e-230	-	3	8239944	8242972	-	2862	protein_coding	- && O65351.1 RecName: Full=Subtilisin-like protease SBT1.7; AltName: Full=Cucumisin-like serine protease; AltName: Full=Subtilase subfamily 1 member 7; Short=AtSBT1.7; AltName: Full=Subtilisin-like serine protease 1; Short=At-SLP1; Flags: Precursor && PF00082:Subtilase family|PF05922:Peptidase inhibitor I9|PF02225:PA domain	Peptidase_S8
Solyc08g076450.3	584.203	578.878	539.259	2399.89	2247.78	2304.72	567.447	2317.46	-2.0307	7.58013e-232	4.68905e-230	-	8	60576256	60581255	-	1390	protein_coding	- && Q9FVR6.1 RecName: Full=Uncharacterized protein At1g32220, chloroplastic; Flags: Precursor && PF01370:NAD dependent epimerase/dehydratase family	Epimerase
Solyc11g068620.2	1208	1269.74	1288.96	3577.67	3667.54	3762.34	1255.56	3669.18	-1.54691	2.24688e-229	1.38638e-227	-	11	53561258	53563807	-	1090	protein_coding	- && Q9FMR3.1 RecName: Full=NAC domain-containing protein 90; Short=ANAC090 && PF02365:No apical meristem (NAM) protein	NAM
Solyc01g086730.3	1354.77	1250.76	1275.81	129.601	124.412	127.316	1293.78	127.11	3.34781	5.91709e-229	3.64171e-227	-	1	81560471	81561514	+	879	protein_coding	- && Q8RWF4.1 RecName: Full=Probable magnesium transporter NIPA8 && PF05653:Magnesium transporter NIPA	DUF803
Solyc01g010480.3	704.906	698.45	640.973	2657.96	2492.42	2583.42	681.443	2577.93	-1.92045	2.36117e-228	1.44952e-226	-	1	5308755	5314476	-	4136	protein_coding	- && O64511.2 RecName: Full=Protein TWIN LOV 1 && PF13426:PAS domain	-
Solyc05g015390.3	548.475	527.633	488.402	2177.07	2146.37	2191.44	521.503	2171.63	-2.05946	9.99622e-228	6.12117e-226	-	5	10448598	10450425	+	1257	protein_coding	- && Q9FYF7.1 RecName: Full=REF/SRPP-like protein At1g67360 && PF05755:Rubber elongation factor protein (REF)	-
Solyc02g079220.3	2980.88	3149.67	3296.93	895.839	788.29	818.032	3142.49	834.054	1.91544	3.82175e-227	2.33435e-225	-	2	44386817	44390325	+	1879	protein_coding	- && Q41144.1 RecName: Full=Sugar carrier protein C && PF00083:Sugar (and other) transporter	Sugar_tr
Solyc03g080190.3	5384.32	5198.52	5120.77	10245.3	10376.4	10377.8	5234.54	10333.1	-0.981483	7.83385e-227	4.77294e-225	-	3	53506807	53511919	-	1655	protein_coding	- && Q9FLV0.1 RecName: Full=Protein DOWNY MILDEW RESISTANCE 6; Short=AtDMR6; AltName: Full=2-oxoglutarate (2OG)-Fe(II) oxygenase-like protein DMR6; AltName: Full=Salicylate 3-hydroxylase DMR6; Short=S3H DMR6; Short=SA 3-hydroxylase DMR6; Short=Salicylic acid 3-hydroxylase DMR6 && PF03171:2OG-Fe(II) oxygenase superfamily|PF14226:non-haem dioxygenase in morphine synthesis N-terminal	2OG-FeII_Oxy
Solyc09g011330.2	1370.22	1367.48	1348.59	105.727	143.23	154.383	1362.1	134.447	3.3327	6.42675e-226	3.90582e-224	-	9	4671324	4673735	+	2313	protein_coding	- && P17801.2 RecName: Full=Putative receptor protein kinase ZmPK1; Flags: Precursor && PF00954:S-locus glycoprotein domain|PF01453:D-mannose binding lectin|PF00069:Protein kinase domain	Pkinase
Solyc10g005320.3	67.5937	53.1429	48.2264	1056.13	1107.16	1103.74	56.321	1089.01	-4.27927	7.83998e-226	4.75279e-224	-	10	233035	235325	+	1525	protein_coding	- && O50046.1 RecName: Full=Tryptophan synthase beta chain 2, chloroplastic; Flags: Precursor && PF00291:Pyridoxal-phosphate dependent enzyme	PALP
Solyc05g009790.2	8186.56	8086.27	8030.14	4014.22	4014.64	4026	8100.99	4018.29	1.01142	1.78116e-225	1.07709e-223	-	5	3973487	3988403	-	2264	protein_coding	- && Q9FV52.2 RecName: Full=Methionine aminopeptidase 1B, chloroplastic; Short=MAP 1B; Short=MetAP 1B; AltName: Full=Peptidase M 1B; Flags: Precursor && PF00557:Metallopeptidase family M24|PF00847:AP2 domain|PF02362:B3 DNA binding domain	Peptidase_M24
Solyc02g094130.3	4573.2	4388.09	4426.31	8890.17	8968.11	9080.55	4462.53	8979.61	-1.00904	4.35422e-225	2.6265e-223	-	2	55397154	55402531	-	3749	protein_coding	- && Q9FMA1.1 RecName: Full=Pentatricopeptide repeat-containing protein At5g56310 && -	-
Solyc03g097180.3	1438.78	1433.91	1482.74	3919.86	4123.37	4253.56	1451.81	4098.93	-1.49755	1.85093e-224	1.11373e-222	-	3	60931238	60938480	-	1570	protein_coding	- && - && PF08378:Nuclease-related domain	-
Solyc08g007770.3	304.172	311.266	296.373	1583.63	1650.81	1630.05	303.937	1621.5	-2.41627	3.44058e-224	2.06511e-222	-	8	2287276	2294106	+	1720	protein_coding	- && Q9LQ07.1 RecName: Full=Expansin-A18; Short=AtEXPA18; AltName: Full=Alpha-expansin-18; Short=At-EXP18; Short=AtEx18; AltName: Full=Ath-ExpAlpha-1.25; Flags: Precursor && PF03330:Rare lipoprotein A (RlpA)-like double-psi beta-barrel|PF01357:Pollen allergen	-
Solyc03g121540.3	3202.01	3479.91	3574.89	867.417	940.93	985.447	3418.94	931.265	1.87505	1.61699e-223	9.68158e-222	-	3	71118541	71124280	+	2937	protein_coding	- && P48980.1 RecName: Full=Beta-galactosidase; AltName: Full=Acid beta-galactosidase; Short=Lactase; AltName: Full=Exo-(1-->4)-beta-D-galactanase; Flags: Precursor && PF01301:Glycosyl hydrolases family 35|PF02140:Galactose binding lectin domain	-
novel.21	13121.9	13450.9	13229.8	23267.9	22990.1	22485.8	13267.5	22914.6	-0.788263	2.37278e-223	1.41718e-221	-	1	78956541	78962700	+	6160	-	- && Q99315.3 RecName: Full=Transposon Ty3-G Gag-Pol polyprotein; AltName: Full=Gag3-Pol3; AltName: Full=Transposon Ty3-1 TYA-TYB polyprotein; Contains: RecName: Full=Capsid protein; Short=CA; AltName: Full=p24; Contains: RecName: Full=Spacer peptide p3; Contains: RecName: Full=Nucleocapsid protein p11; Short=NC; Contains: RecName: Full=Ty3 protease; Short=PR; AltName: Full=p16; Contains: RecName…	rve
Solyc04g055200.3	1880.07	1803.06	1962.38	388.803	357.553	352.876	1881.84	366.411	2.3627	3.72415e-223	2.21885e-221	-	4	53763613	53783222	-	1963	protein_coding	- && Q9LV77.1 RecName: Full=Asparagine synthetase [glutamine-hydrolyzing] 2; AltName: Full=Glutamine-dependent asparagine synthetase 2 && PF13537:Glutamine amidotransferase domain|PF00733:Asparagine synthase	-
Solyc01g087970.3	1220.55	1182.43	1171.46	81.8533	76.3199	101.251	1191.48	86.4749	3.77985	5.21193e-223	3.09765e-221	-	1	82669123	82692157	-	4587	protein_coding	- && Q0WRX3.2 RecName: Full=Serine carboxypeptidase-like 40; Flags: Precursor && PF00450:Serine carboxypeptidase	Peptidase_S10
Solyc02g089350.3	1303.59	1185.28	1184.62	37.5161	47.0465	37.0921	1224.5	40.5516	4.91497	4.85394e-220	2.87783e-218	GAST1	2	51836312	51837194	+	549	protein_coding	- && P27057.1 RecName: Full=Protein GAST1; Flags: Precursor && PF02704:Gibberellin regulated protein	-
Solyc04g074290.3	7691.2	7648.79	7773.22	3519.69	3733.4	3513.73	7704.4	3588.94	1.10207	1.00765e-219	5.95961e-218	-	4	60362352	60369310	-	2892	protein_coding	- && Q9C9Q8.2 RecName: Full=Probable pectin methyltransferase QUA2; AltName: Full=Protein OVERSENSITIVE TO SUGAR 1; AltName: Full=Protein QUASIMODO 2; AltName: Full=Protein TUMOROUS SHOOT DEVELOPMENT 2 && PF03141:Putative S-adenosyl-L-methionine-dependent methyltransferase	-
Solyc07g063905.1	33.7969	23.7245	27.1822	1168.68	1125.98	1196.97	28.2345	1163.88	-5.36814	2.21464e-219	1.30664e-217	-	7	66379970	66380672	+	511	protein_coding	- && - && -	-
Solyc06g066600.3	526.265	640.562	533.121	2473.79	2447.46	2480.16	566.649	2467.14	-2.12301	2.28666e-219	1.34585e-217	-	6	41958871	41965288	-	1476	protein_coding	- && Q2V4B9.2 RecName: Full=Probable plastidic glucose transporter 3 && PF00083:Sugar (and other) transporter	Sugar_tr
Solyc03g083680.1	1775.78	1858.1	1793.15	377.435	328.28	317.789	1809.01	341.168	2.40982	7.27291e-219	4.27024e-217	-	3	55071897	55072211	+	315	protein_coding	- && - && -	-
Solyc05g011920.3	2154.31	2006.15	1992.19	461.561	409.827	396.986	2050.88	422.792	2.28055	3.40197e-218	1.99262e-216	-	5	5153709	5156805	+	1484	protein_coding	- && Q8LJW3.1 RecName: Full=ACT domain-containing protein ACR4; AltName: Full=Protein ACT DOMAIN REPEATS 4 && PF01842:ACT domain	ACT
Solyc02g065170.3	2276.94	2221.56	2385.89	578.657	569.786	596.481	2294.8	581.641	1.98009	4.86295e-218	2.84149e-216	-	2	36900128	36904587	+	2560	protein_coding	- && Q00624.1 RecName: Full=L-ascorbate oxidase homolog; Flags: Precursor && PF07731:Multicopper oxidase|PF00394:Multicopper oxidase|PF07732:Multicopper oxidase	-
Solyc01g104590.3	12058.7	11891.7	11821.6	6170.83	6455.83	6331.73	11924	6319.46	0.915681	5.78251e-218	3.37068e-216	-	1	92935612	92939455	-	2202	protein_coding	- && P35684.2 RecName: Full=60S ribosomal protein L3 && PF00297:Ribosomal protein L3	-
Solyc01g079200.3	3931.06	4196.39	4471.9	1340.35	1269.21	1343.34	4199.78	1317.63	1.67285	3.85464e-217	2.24151e-215	-	1	78143255	78146506	-	1296	protein_coding	- && Q9XHM5.1 RecName: Full=Gibberellin 2-beta-dioxygenase 2; AltName: Full=GA 2-oxidase 2; AltName: Full=Gibberellin 2-beta-hydroxylase 2; AltName: Full=Gibberellin 2-oxidase 2 && PF14226:non-haem dioxygenase in morphine synthesis N-terminal|PF03171:2OG-Fe(II) oxygenase superfamily	2OG-FeII_Oxy
Solyc02g071610.3	10455.8	10826.9	10904.4	5456.88	5511.76	5594.9	10729	5521.18	0.958393	7.28303e-217	4.22503e-215	-	2	41578762	41586839	+	2526	protein_coding	- && Q9C7N4.1 RecName: Full=GDSL esterase/lipase At1g29670; AltName: Full=Extracellular lipase At1g29670; Flags: Precursor && PF00657:GDSL-like Lipase/Acylhydrolase	Lipase_GDSL
Solyc03g117890.3	1264.97	1301.05	1238.1	3657.25	3487.71	3535.78	1268.04	3560.25	-1.48946	1.14656e-216	6.63555e-215	-	3	68380030	68384233	-	2465	protein_coding	- && Q9FZ47.1 RecName: Full=ACT domain-containing protein ACR11; AltName: Full=Protein ACT DOMAIN REPEATS 11; Flags: Precursor && -	-
Solyc03g097370.3	1192.55	1256.45	1227.58	3434.43	3456.35	3379.39	1225.53	3423.39	-1.48182	7.72229e-216	4.45852e-214	-	3	61116697	61124632	-	4135	protein_coding	- && P38935.3 RecName: Full=DNA-binding protein SMUBP-2; AltName: Full=ATP-dependent helicase IGHMBP2; AltName: Full=Glial factor 1; Short=GF-1; AltName: Full=Immunoglobulin mu-binding protein 2 && PF13086:AAA domain|PF13087:AAA domain	-
Solyc09g092430.3	1064.12	1096.07	1067.12	3471.94	3211.71	3223	1075.77	3302.22	-1.61765	5.81582e-215	3.34983e-213	-	9	72003827	72007751	+	1843	protein_coding	- && O23264.1 RecName: Full=Selenium-binding protein 1 && PF05694:56kDa selenium binding protein (SBP56)	-
Solyc07g062480.1	1226.34	1336.16	1184.62	34.1055	27.1824	48.1195	1249.04	36.4692	5.08976	6.01374e-215	3.45562e-213	-	7	65331937	65332830	-	894	protein_coding	- && Q39688.1 RecName: Full=Epidermis-specific secreted glycoprotein EP1; AltName: Full=52/54 kDa medium protein; Flags: Precursor && PF01453:D-mannose binding lectin	B_lectin
Solyc09g015670.3	1275.59	1447.2	1397.69	4039.23	3915.32	4030.01	1373.49	3994.85	-1.53981	1.86946e-214	1.07169e-212	-	9	10672732	10679300	-	2645	protein_coding	- && O22925.1 RecName: Full=Vacuolar-sorting receptor 2; Short=AtVSR2; AltName: Full=BP80-like protein c; Short=AtBP80c; AltName: Full=Epidermal growth factor receptor-like protein 4; Short=AtELP4; Flags: Precursor && -	-
Solyc04g016230.3	1411.74	1329.52	1298.61	183.033	161.004	163.406	1346.62	169.147	2.99533	2.38423e-214	1.36357e-212	-	4	7013341	7015431	-	1748	protein_coding	- && P56725.1 RecName: Full=Zeatin O-xylosyltransferase; AltName: Full=Zeatin O-beta-D-xylosyltransferase && PF00201:UDP-glucoronosyl and UDP-glucosyl transferase	UDPGT
Solyc03g119930.1	140.981	116.725	129.773	1193.69	1143.75	1232.06	129.16	1189.84	-3.20404	2.94781e-214	1.68192e-212	-	3	69951368	69952744	-	1377	protein_coding	- && Q0WP36.2 RecName: Full=Molybdate transporter 2; AltName: Full=Sulfate transporter like protein 5.1 && PF16983:Molybdate transporter of MFS superfamily	-
Solyc08g015870.3	2275.01	2346.83	2388.52	5290.9	5368.53	5368.33	2336.79	5342.59	-1.19275	1.36873e-213	7.79115e-212	-	8	6169553	6174496	-	1877	protein_coding	- && O49621.1 RecName: Full=MLO-like protein 1; Short=AtMlo1; AltName: Full=MLO protein homolog 1; Short=AtMlo-H1 && PF03094:Mlo family	-
Solyc06g068620.3	28.9687	37.9592	29.8127	1120.94	1056.98	1054.62	32.2469	1077.51	-5.06382	2.91448e-213	1.65511e-211	-	6	42652648	42655554	-	2666	protein_coding	- && - && -	-
Solyc05g006010.3	556.2	535.225	537.505	2196.4	2052.27	2137.31	542.977	2128.66	-1.971	1.79528e-212	1.01714e-210	-	5	714260	748272	-	10505	protein_coding	- && Q9M817.1 RecName: Full=Protein NRT1/ PTR FAMILY 1.2; Short=AtNPF1.2; AltName: Full=Nitrate transporter 1.11 && PF00854:POT family	-
Solyc06g074430.3	4671.69	4592.12	4355.28	1765.53	1700.99	1658.12	4539.7	1708.21	1.41054	2.55558e-212	1.44453e-210	-	6	46210214	46211930	+	438	protein_coding	- && P41099.1 RecName: Full=60S acidic ribosomal protein P2 && -	-
Solyc01g104685.1	7126.31	7275.84	7256.76	3544.7	3438.58	3389.42	7219.63	3457.57	1.06269	2.66789e-212	1.50451e-210	-	1	92994027	93002019	-	900	protein_coding	- && P38547.1 RecName: Full=GTP-binding nuclear protein Ran2; AltName: Full=Ras-related nuclear protein 2 && PF00071:Ras family	Ras
Solyc01g109140.3	3167.25	3238.87	3222.4	11.3685	6.27287	15.0373	3209.51	10.8929	8.19674	3.22359e-212	1.81366e-210	DES	1	96106946	96108624	+	1531	protein_coding	- && Q9FPM6.1 RecName: Full=9-divinyl ether synthase; Short=LeDES; AltName: Full=Colneleate synthase; AltName: Full=Cytochrome P450 74D1 && PF00067:Cytochrome P450	p450
Solyc09g010930.3	919.274	882.552	797.051	3047.9	2891.79	2999.45	866.293	2979.71	-1.7835	3.8521e-212	2.16226e-210	-	9	4264079	4269546	-	1424	protein_coding	- && O80934.2 RecName: Full=Uncharacterized protein At2g37660, chloroplastic; Flags: Precursor && PF13460:NAD(P)H-binding	-
Solyc04g009435.1	18807.5	19604	19679	10804.6	10326.2	10534.2	19363.5	10555	0.875659	6.70987e-212	3.75768e-210	-	4	2854903	2862162	+	4176	protein_coding	- && Q9C598.1 RecName: Full=Protein ATAF2; AltName: Full=NAC domain-containing protein 81; Short=ANAC081 && -	-
Solyc03g083910.3	4411.94	4506.71	4318.46	1800.77	1765.81	1747.34	4412.37	1771.31	1.31696	1.17401e-211	6.55956e-210	-	3	55278885	55283499	-	2636	protein_coding	- && P29000.1 RecName: Full=Acid beta-fructofuranosidase; AltName: Full=Acid invertase; Short=AI; AltName: Full=Acid sucrose hydrolase; AltName: Full=Vacuolar invertase; Flags: Precursor && PF00251:Glycosyl hydrolases family 32 N-terminal domain|PF08244:Glycosyl hydrolases family 32 C terminal|PF11837:Domain of unknown function (DUF3357)	-
Solyc08g074680.2	1062.19	1153.01	1171.46	53.432	48.092	43.1071	1128.89	48.2103	4.5552	1.49384e-211	8.32741e-210	-	8	58950489	58963139	-	5534	nontranslating_CDS	- && Q08303.2 RecName: Full=Polyphenol oxidase A, chloroplastic; Short=PPO; AltName: Full=Catechol oxidase; Flags: Precursor && PF12143:Protein of unknown function (DUF_B2219)|PF00264:Common central domain of tyrosinase|PF12142:Polyphenol oxidase middle domain	-
Solyc08g078640.2	1497.68	1505.08	1656.36	248.97	246.733	221.55	1553.04	239.084	2.70187	2.67204e-211	1.48611e-209	-	8	62520203	62535499	-	3705	protein_coding	- && Q8VZP6.1 RecName: Full=Putative glucuronosyltransferase PGSIP8; AltName: Full=Glycogenin-like protein 8; AltName: Full=Plant glycogenin-like starch initiation protein 8 && PF01095:Pectinesterase	-
Solyc08g065220.3	7644.85	7425.77	7506.66	13328.4	13443.8	13590.8	7525.76	13454.3	-0.838304	3.76991e-211	2.09191e-209	-	8	53147737	53155031	+	3802	protein_coding	- && O49954.1 RecName: Full=Glycine dehydrogenase (decarboxylating), mitochondrial; AltName: Full=Glycine cleavage system P protein; AltName: Full=Glycine decarboxylase; AltName: Full=Glycine dehydrogenase (aminomethyl-transferring); Flags: Precursor && PF02347:Glycine cleavage system P-protein	-
Solyc04g005860.3	1574.93	1615.17	1570.43	3958.52	4071.09	3994.92	1586.84	4008.18	-1.33701	9.69295e-211	5.36631e-209	-	4	546786	552332	-	2022	protein_coding	- && - && PF07059:Protein of unknown function (DUF1336)	-
Solyc03g093510.2	998.456	1021.1	1069.75	3099.06	3127.02	3011.48	1029.77	3079.19	-1.57936	5.67508e-210	3.13474e-208	-	3	56284768	56292157	+	1422	protein_coding	- && P53118.1 RecName: Full=Putative lipase ROG1; AltName: Full=Revertant of glycogen synthase kinase mutation protein 1 && PF05057:Putative serine esterase (DUF676)	-
Solyc08g068290.3	2837	2800.44	2854.13	933.355	887.611	926.301	2830.52	915.755	1.62836	2.51521e-209	1.38617e-207	-	8	57452114	57458002	+	2290	protein_coding	- && - && PF01925:Sulfite exporter TauE/SafE	-
Solyc05g052570.3	24210.1	23126.7	22882.1	13250	13087.3	13167.7	23406.3	13168.3	0.829773	3.14328e-209	1.72838e-207	-	5	63630310	63632913	-	2479	protein_coding	- && Q9XEE6.1 RecName: Full=Zinc finger CCCH domain-containing protein 29; Short=AtC3H29; AltName: Full=AtSZF2 && PF12796:Ankyrin repeats (3 copies)	-
Solyc02g079500.3	1002.32	1034.39	929.455	3292.32	3198.12	3052.58	988.721	3181.01	-1.68636	1.16917e-208	6.41432e-207	-	2	44595355	44602184	-	2414	protein_coding	- && P15004.1 RecName: Full=Suberization-associated anionic peroxidase 2; AltName: Full=TMP2; Flags: Precursor && PF00141:Peroxidase	-
Solyc12g007050.1	3392.24	3136.38	3219.77	1068.64	1090.43	1076.67	3249.46	1078.58	1.59079	2.65883e-207	1.4554e-205	-	12	1490127	1490701	-	198	protein_coding	- && - && -	-
Solyc07g056000.3	6942.84	6986.4	6867.44	3398.05	3377.94	3273.13	6932.23	3349.71	1.04957	1.26181e-206	6.89135e-205	-	7	64022163	64033504	+	1964	protein_coding	- && Q38911.1 RecName: Full=Xyloglucan endotransglucosylase/hydrolase protein 15; Short=At-XTH15; Short=XTH-15; Flags: Precursor && PF00722:Glycosyl hydrolases family 16|PF06955:Xyloglucan endo-transglycosylase (XET) C-terminus	-
Solyc02g089730.1	1150.06	1094.17	1144.28	40.9266	27.1824	44.1096	1129.5	37.4062	4.91633	3.13823e-206	1.71009e-204	-	2	52102438	52104546	+	2109	protein_coding	- && D4AZ24.1 RecName: Full=Probable endo-1,3(4)-beta-glucanase ARB_01444; Short=Endo-1,3-beta-glucanase; Short=Endo-1,4-beta-glucanase; AltName: Full=Laminarinase; Flags: Precursor && PF03639:Glycosyl hydrolase family 81	-
Solyc05g010120.3	9975.87	9416.74	9532.17	4816.84	4867.75	4788.89	9641.59	4824.49	0.998817	1.53485e-205	8.34497e-204	-	5	4300209	4308954	+	5937	protein_coding	- && Q9SX33.1 RecName: Full=Putative phospholipid-transporting ATPase 9; Short=AtALA9; AltName: Full=Aminophospholipid flippase 9 && PF16212:Phospholipid-translocating P-type ATPase C-terminal|PF16209:Phospholipid-translocating ATPase N-terminal|PF12710:haloacid dehalogenase-like hydrolase|PF00122:E1-E2 ATPase	E1-E2_ATPase
Solyc02g081030.3	10483.8	10473.9	10274	17498.4	17768.9	17536.6	10410.6	17601.3	-0.757767	2.46616e-205	1.33785e-203	-	2	45639309	45651748	-	3147	protein_coding	- && Q5XEZ5.1 RecName: Full=Calcium permeable stress-gated cation channel 1; Short=AtCSC1 && -	-
Solyc06g064550.3	74.3531	93.0001	87.6844	1116.39	1016.2	1198.98	85.0125	1110.52	-3.70608	4.53887e-205	2.45677e-203	-	6	40336188	40346470	+	3125	protein_coding	- && Q9SA18.1 RecName: Full=Bifunctional aspartokinase/homoserine dehydrogenase 1, chloroplastic; Short=AK-HD 1; Short=AK-HSDH 1; AltName: Full=Beta-aspartyl phosphate homoserine 1; Includes: RecName: Full=Aspartokinase; Includes: RecName: Full=Homoserine dehydrogenase; Flags: Precursor && PF03447:Homoserine dehydrogenase, NAD binding domain|PF00696:Amino acid kinase family|PF00742:Homoserine deh…	AA_kinase
Solyc06g074090.3	224.025	250.531	206.058	1413.11	1408.26	1389.45	226.871	1403.61	-2.63108	7.83376e-205	4.23075e-203	-	6	45936914	45942921	+	1735	protein_coding	- && Q9LDU6.1 RecName: Full=7-dehydrocholesterol reductase; Short=7-DHC reductase; AltName: Full=Protein DWARF 5; AltName: Full=Sterol Delta(7)-reductase && PF01222:Ergosterol biosynthesis ERG4/ERG24 family	-
Solyc06g076080.2	5518.54	5783.09	5954.65	2345.32	2276.01	2437.05	5752.09	2352.79	1.28968	1.00022e-204	5.38983e-203	-	6	47376773	47379915	-	641	protein_coding	- && - && -	-
Solyc01g087730.3	3315.95	3160.11	3345.16	7196.27	6911.66	7263.04	3273.74	7123.65	-1.12148	2.26672e-204	1.21875e-202	-	1	82533626	82538700	+	1436	protein_coding	- && Q9LY66.1 RecName: Full=50S ribosomal protein L1, chloroplastic; AltName: Full=CL1; Flags: Precursor && PF00687:Ribosomal protein L1p/L10e family	-
Solyc02g069910.2	707.803	681.368	651.495	2431.72	2340.83	2334.8	680.222	2369.12	-1.80087	5.38352e-204	2.88816e-202	-	2	40265236	40265556	-	321	protein_coding	- && - && -	-
Solyc05g009550.3	865.199	824.664	795.297	2738.67	2662.83	2617.5	828.387	2673	-1.6906	1.38205e-203	7.39807e-202	-	5	3761949	3765056	+	2706	protein_coding	- && Q54I39.1 RecName: Full=IST1-like protein && PF03398:Regulator of Vps4 activity in the MVB pathway	-
Solyc07g065840.2	20505	18478.6	18522.5	39178.2	38216.4	38656	19168.7	38683.5	-1.01306	4.19702e-203	2.24171e-201	HSC80	7	67565749	67569469	-	2444	protein_coding	- && P36181.1 RecName: Full=Heat shock cognate protein 80 && PF00183:Hsp90 protein|PF02518:Histidine kinase-, DNA gyrase B-, and HSP90-like ATPase	HATPase_c
Solyc07g006560.3	22.2094	25.6225	28.059	1106.16	1060.11	1064.64	25.2969	1076.97	-5.40692	5.81354e-203	3.0983e-201	-	7	1372873	1375314	-	1039	protein_coding	- && - && PF00445:Ribonuclease T2 family	Ribonuclease_T2
Solyc09g063130.3	1740.06	1860	1773.86	4349.59	4377.42	4375.87	1791.3	4367.63	-1.28593	1.9902e-202	1.05834e-200	-	9	61417968	61423498	+	5082	protein_coding	- && Q41228.1 RecName: Full=Photosystem I reaction center subunit IV A, chloroplastic; Short=PSI-E A; Contains: RecName: Full=Photosystem I reaction center subunit IV A isoform 2; Flags: Precursor && -	-
Solyc04g072895.1	95.5968	118.623	115.743	1073.19	1069.52	1079.68	109.988	1074.13	-3.28565	7.51625e-202	3.98822e-200	-	4	59934677	59936549	+	1444	protein_coding	- && Q9Y7K5.2 RecName: Full=Uncharacterized WD repeat-containing protein C2A9.03 && -	-
Solyc02g077420.3	375.628	371.051	418.255	1724.6	1767.9	1787.44	388.311	1759.98	-2.17886	1.27852e-201	6.76918e-200	-	2	42928352	42929949	-	1511	protein_coding	- && A2WT95.2 RecName: Full=Phospholipase A1-II 1 >A2ZW16.2 RecName: Full=Phospholipase A1-II 1 && PF01764:Lipase (class 3)	Lipase_3
Solyc08g007240.3	893.203	745.899	773.376	2838.72	2934.66	3004.46	804.159	2925.95	-1.8645	1.59249e-201	8.41314e-200	-	8	1824309	1828474	+	1676	protein_coding	- && Q8L7W2.2 RecName: Full=Nudix hydrolase 8; Short=AtNUDT8 && PF00293:NUDIX domain	NUDIX
Solyc05g054760.3	2327.15	2213.97	2161.42	5151.07	5173.03	5203.92	2234.18	5176.01	-1.21267	1.60455e-201	8.45841e-200	-	5	65455922	65460219	-	1036	protein_coding	- && Q9FWR4.1 RecName: Full=Glutathione S-transferase DHAR1, mitochondrial; AltName: Full=Chloride intracellular channel homolog 1; Short=CLIC homolog 1; AltName: Full=Glutathione-dependent dehydroascorbate reductase 1; Short=AtDHAR1; Short=GSH-dependent dehydroascorbate reductase 1; Short=mtDHAR && PF13417:Glutathione S-transferase, N-terminal domain|PF13410:Glutathione S-transferase, C-terminal…	-
Solyc09g098540.3	3770.76	3459.03	3472.3	1095.92	1180.34	1035.57	3567.37	1103.95	1.69233	1.67736e-200	8.82305e-199	-	9	72853433	72857261	-	3677	protein_coding	- && Q9MA41.1 RecName: Full=Chitinase-like protein 1; Short=AtCTL1; AltName: Full=Protein ANION ALTERED ROOT MORPHOLOGY; AltName: Full=Protein ECTOPIC DEPOSITION OF LIGNIN IN PITH 1; AltName: Full=Protein ECTOPIC ROOT HAIR 2; AltName: Full=Protein POM-POM1; AltName: Full=Protein SENSITIVE TO HOT TEMPERATURES 2; Flags: Precursor && -	-
Solyc03g007760.3	1143.3	1192.87	1189	145.517	141.14	132.329	1175.06	139.662	3.07477	1.95065e-200	1.02384e-198	-	3	2280512	2288205	-	3290	protein_coding	- && Q6NW58.2 RecName: Full=Spastin && PF00004:ATPase family associated with various cellular activities (AAA)	AAA
Solyc08g068150.3	1377.95	1423.47	1394.18	3647.02	3588.08	3560.84	1398.53	3598.65	-1.36336	3.23423e-200	1.69388e-198	-	8	57301622	57304426	-	1349	protein_coding	- && Q08298.1 RecName: Full=BURP domain protein RD22; AltName: Full=Dehydration-responsive protein RD22; Flags: Precursor && PF03181:BURP domain	-
Solyc07g049550.3	1127.85	1320.03	1403.83	34.1055	23.0005	33.0822	1283.9	30.0627	5.41977	7.39387e-200	3.86409e-198	ACO4	7	59974707	59976764	+	1334	protein_coding	- && P24157.1 RecName: Full=1-aminocyclopropane-1-carboxylate oxidase 4; Short=ACC oxidase 4; AltName: Full=Ethylene-forming enzyme; Short=EFE; AltName: Full=Protein pHTOM5 && PF03171:2OG-Fe(II) oxygenase superfamily|PF14226:non-haem dioxygenase in morphine synthesis N-terminal	2OG-FeII_Oxy
Solyc05g005560.3	1793.16	1757.51	1907.14	329.687	302.143	381.949	1819.27	337.926	2.42699	5.965e-199	3.11065e-197	-	5	403117	410780	+	3603	protein_coding	- && Q40161.1 RecName: Full=Polygalacturonase-1 non-catalytic subunit beta; AltName: Full=AroGP1; AltName: Full=Polygalacturonase converter; Short=PG converter; Flags: Precursor && PF03181:BURP domain	-
Solyc04g074410.2	4300.89	4063.54	4172.9	1487	1340.3	1534.81	4179.11	1454.04	1.52302	8.72246e-199	4.53886e-197	-	4	60507541	60516683	+	1073	protein_coding	- && Q9ZPE7.1 RecName: Full=Protein EXORDIUM; Flags: Precursor && PF04674:Phosphate-induced protein 1 conserved region	-
Solyc03g096360.3	4438.98	4271.36	4429.82	1774.62	1650.81	1771.4	4380.05	1732.28	1.33853	1.0149e-198	5.26987e-197	-	3	59838197	59840222	-	843	protein_coding	- && Q9C912.1 RecName: Full=60S ribosomal protein L35a-3 && PF01247:Ribosomal protein L35Ae	-
Solyc01g103470.2	1433.95	1443.4	1367	237.602	217.459	246.612	1414.78	233.891	2.59611	1.55359e-198	8.04979e-197	-	1	91949067	91950106	-	1040	protein_coding	- && - && -	-
Solyc01g007960.3	1303.59	1533.55	1512.56	4439.4	4579.19	4300.68	1449.9	4439.76	-1.61375	3.69395e-198	1.9099e-196	-	1	2083908	2109080	+	7922	protein_coding	- && Q9CAL3.1 RecName: Full=Cysteine-rich receptor-like protein kinase 2; Short=Cysteine-rich RLK2; Flags: Precursor && PF00069:Protein kinase domain|PF01657:Salt stress response/antifungal|PF07714:Protein tyrosine kinase	Pkinase_Tyr
Solyc06g073310.3	6621.29	6143.7	6137.91	2684.11	2740.2	2743.81	6300.97	2722.71	1.21011	4.51791e-198	2.33096e-196	-	6	45304042	45306269	-	1288	protein_coding	- && P49209.3 RecName: Full=60S ribosomal protein L9-1 && PF00347:Ribosomal protein L6	-
Solyc02g082930.3	1144.26	1329.52	1184.62	3986.94	3697.86	3772.37	1219.47	3819.05	-1.64685	1.05125e-197	5.41226e-196	CHI17	2	47109617	47110752	+	777	protein_coding	- && Q05540.1 RecName: Full=Acidic 27 kDa endochitinase; Flags: Precursor && PF00182:Chitinase class I	-
Solyc03g081320.3	561.028	653.848	615.544	2235.05	2283.32	2286.68	610.14	2268.35	-1.89413	3.08077e-197	1.58274e-195	-	3	53620358	53624134	+	1972	protein_coding	- && - && PF01852:START domain	START
Solyc08g078400.3	4012.17	4086.31	4100.12	7849.96	7798.22	7814.41	4066.2	7820.86	-0.943484	9.14453e-197	4.68807e-195	-	8	62325202	62338756	+	4086	protein_coding	- && O65202.1 RecName: Full=Peroxisomal acyl-coenzyme A oxidase 1; Short=AOX 1; AltName: Full=Long-chain acyl-CoA oxidase; Short=AtCX1 && PF01756:Acyl-CoA oxidase|PF14749:Acyl-coenzyme A oxidase N-terminal|PF02770:Acyl-CoA dehydrogenase, middle domain	-
Solyc05g052280.3	2021.05	1932.12	2017.62	421.772	393.1	312.777	1990.26	375.883	2.40867	2.50294e-196	1.28046e-194	-	5	63410974	63414037	-	1260	protein_coding	- && Q9FLC0.1 RecName: Full=Peroxidase 52; Short=Atperox P52; AltName: Full=ATP49; Flags: Precursor && PF00141:Peroxidase	-
Solyc04g025040.1	1354.77	1481.36	1405.58	3710.68	3696.81	3720.24	1413.9	3709.24	-1.3914	1.19077e-195	6.07893e-194	-	4	26052292	26053005	-	714	protein_coding	- && - && -	-
novel.288	9652.38	10450.2	10787.8	21486.5	20716.1	20855.8	10296.8	21019.5	-1.02923	1.72164e-195	8.77062e-194	-	3	61466298	61471151	-	4854	-	- && - && -	-
Solyc01g098840.3	2789.69	2823.22	2932.17	957.229	899.111	864.146	2848.36	906.829	1.65288	2.08928e-195	1.06212e-193	-	1	89115228	89121671	+	2923	protein_coding	- && P46086.1 RecName: Full=Mevalonate kinase; Short=MK && -	-
Solyc01g058720.3	2238.32	2064.98	1931.69	378.571	354.417	441.096	2078.33	391.361	2.40664	1.2195e-194	6.18654e-193	-	1	67909933	67920333	-	1156	protein_coding	- && Q9FIH9.1 RecName: Full=Calcium-binding protein CML37; AltName: Full=Calmodulin-like protein 37 && PF13499:EF-hand domain pair	-
Solyc12g057140.1	3089.03	2678.97	2714.71	712.806	722.425	631.569	2827.57	688.933	2.03804	1.88474e-194	9.54133e-193	-	12	64169457	64169867	+	411	protein_coding	- && - && -	-
Solyc01g102310.3	1851.1	1767	1808.05	402.445	438.055	379.944	1808.72	406.815	2.15297	5.43108e-194	2.74372e-192	-	1	91005215	91008775	-	2747	protein_coding	- && - && -	-
Solyc08g068730.1	4182.12	4018.93	4044.88	1651.84	1549.4	1643.08	4081.98	1614.77	1.33806	7.47561e-194	3.76874e-192	-	8	57933378	57934073	-	696	protein_coding	- && Q9SMB8.1 RecName: Full=Tyramine N-feruloyltransferase 4/11; AltName: Full=Hydroxycinnamoyl-CoA: tyramine N-hydroxycinnamoyltransferase && PF00583:Acetyltransferase (GNAT) family	Acetyltransf_1
Solyc06g083030.3	759.946	669.031	764.608	2491.98	2696.29	2648.58	731.195	2612.28	-1.8368	1.12478e-193	5.65868e-192	-	6	48631572	48651953	-	4370	protein_coding	- && P37890.1 RecName: Full=Serine carboxypeptidase 1; AltName: Full=Carboxypeptidase C; AltName: Full=Serine carboxypeptidase I; Contains: RecName: Full=Serine carboxypeptidase 1 chain A; AltName: Full=Serine carboxypeptidase I chain A; Contains: RecName: Full=Serine carboxypeptidase 1 chain B; AltName: Full=Serine carboxypeptidase I chain B; Flags: Precursor && PF00450:Serine carboxypeptidase	Peptidase_S10
Solyc01g080460.3	870.993	894.889	935.592	2660.23	2748.56	2760.86	900.492	2723.22	-1.59605	5.69434e-193	2.85884e-191	-	1	79549820	79558232	+	3345	protein_coding	- && Q42910.1 RecName: Full=Pyruvate, phosphate dikinase, chloroplastic; AltName: Full=Pyruvate, orthophosphate dikinase; Flags: Precursor && PF00391:PEP-utilising enzyme, mobile domain|PF02896:PEP-utilising enzyme, TIM barrel domain|PF01326:Pyruvate phosphate dikinase, PEP/pyruvate binding domain	-
Solyc10g076480.2	5913.48	6077.27	6201.04	2879.64	2857.29	2853.09	6063.93	2863.34	1.08285	1.16045e-191	5.814e-190	-	10	59570275	59573439	+	1817	protein_coding	- && Q9M6N7.2 RecName: Full=Ammonium transporter 2; Short=AtAMT2 && PF00909:Ammonium Transporter Family	Ammonium_transp
Solyc04g063210.3	402.665	436.531	462.974	1821.24	1787.77	1857.61	434.057	1822.21	-2.06826	3.04328e-191	1.52158e-189	-	4	55359681	55363040	-	2580	protein_coding	- && Q9C5D7.1 RecName: Full=Probable caffeoyl-CoA O-methyltransferase At4g26220; AltName: Full=Trans-caffeoyl-CoA 3-O-methyltransferase; Short=CCoAMT; Short=CCoAOMT && PF01596:O-methyltransferase	-
Solyc02g037495.1	112.978	115.776	125.389	1068.64	1021.43	1025.55	118.047	1038.54	-3.13495	3.69974e-191	1.84599e-189	-	2	31443231	31444883	+	1653	protein_coding	- && Q9FFE9.1 RecName: Full=Probable acyl-activating enzyme 6; AltName: Full=AMP-binding protein 6; Short=AtAMPBP6 && PF13193:AMP-binding enzyme C-terminal domain|PF00501:AMP-binding enzyme	AMP-binding
Solyc02g071820.3	5342.8	5722.35	5705.62	2211.18	2401.46	2315.75	5590.26	2309.46	1.27497	3.81418e-191	1.89918e-189	-	2	41737052	41746135	-	3346	protein_coding	- && C0LGG8.1 RecName: Full=Probable LRR receptor-like serine/threonine-protein kinase At1g53430; Flags: Precursor && PF13855:Leucine rich repeat|PF11721:Di-glucose binding within endoplasmic reticulum|PF07714:Protein tyrosine kinase	Pkinase_Tyr
Solyc03g025450.3	1629.97	1536.4	1503.79	3998.3	4004.18	3876.63	1556.72	3959.7	-1.34732	5.86116e-191	2.91245e-189	-	3	2888066	2892960	-	2230	protein_coding	- && Q94A51.1 RecName: Full=U-box domain-containing protein 32; AltName: Full=Plant U-box protein 32 && PF04564:U-box domain|PF07714:Protein tyrosine kinase	Pkinase_Tyr
Solyc03g116340.3	4211.09	4096.75	4411.4	8516.15	8599.06	8841.96	4239.75	8652.39	-1.02891	1.00405e-190	4.97898e-189	-	3	67305883	67309101	+	1184	protein_coding	- && Q9SN74.1 RecName: Full=Transcription factor bHLH47; AltName: Full=Basic helix-loop-helix protein 47; Short=AtbHLH47; Short=bHLH 47; AltName: Full=Protein POPEYE; AltName: Full=Transcription factor EN 139; AltName: Full=bHLH transcription factor bHLH047 && -	-
Solyc09g064820.1	12.5531	12.3368	10.5221	1726.88	1604.81	1761.37	11.804	1697.69	-7.17271	1.9421e-190	9.61101e-189	-	9	62470278	62471096	-	819	protein_coding	- && Q93ZT5.1 RecName: Full=EID1-like F-box protein 3 && -	-
Solyc03g093120.3	3230.98	2941.84	3111.92	1040.22	1024.57	980.435	3094.91	1015.07	1.60898	2.38977e-190	1.18023e-188	-	3	55712198	55720653	-	3960	protein_coding	- && Q38910.1 RecName: Full=Probable xyloglucan endotransglucosylase/hydrolase protein 23; Short=At-XTH23; Short=XTH-23; Flags: Precursor && PF06955:Xyloglucan endo-transglycosylase (XET) C-terminus|PF00722:Glycosyl hydrolases family 16	-
Solyc04g049670.3	2808.04	2811.83	2869.03	5826.36	5886.04	5797.4	2829.63	5836.6	-1.0443	1.74654e-189	8.60811e-188	-	4	42786404	42792875	-	2264	protein_coding	- && A2YQ93.2 RecName: Full=Two-component response regulator-like PRR37; AltName: Full=Pseudo-response regulator 37; Short=OsPRR37 && PF06203:CCT motif	CCT
Solyc03g115980.1	352.453	286.592	297.25	1610.92	1565.08	1663.13	312.098	1613.04	-2.3713	3.04937e-189	1.49988e-187	-	3	67020176	67021570	+	1395	protein_coding	- && Q9ZS34.1 RecName: Full=Geranylgeranyl diphosphate reductase, chloroplastic; AltName: Full=Geranylgeranyl reductase; Flags: Precursor && -	-
Solyc02g085050.3	1370.22	1525.96	1512.56	3991.48	3848.4	4013.97	1469.58	3951.29	-1.42634	5.52908e-189	2.71406e-187	-	2	48709323	48712648	-	1063	protein_coding	- && Q0DYB1.1 RecName: Full=Soluble inorganic pyrophosphatase; AltName: Full=Pyrophosphate phospho-hydrolase; Short=PPase >A2X8Q3.1 RecName: Full=Soluble inorganic pyrophosphatase; AltName: Full=Pyrophosphate phospho-hydrolase; Short=PPase && PF00719:Inorganic pyrophosphatase	Pyrophosphatase
Solyc06g075690.3	20843	21406.2	20993.4	13020.4	12794.6	12779.7	21080.9	12864.9	0.712604	1.06421e-188	5.21334e-187	-	6	47178727	47182139	+	2186	protein_coding	- && Q9LX14.1 RecName: Full=Protein UPSTREAM OF FLC && PF06136:Domain of unknown function (DUF966)	-
novel.424	897.065	940.44	1002.23	2875.1	2806.06	2929.28	946.579	2870.14	-1.59933	1.71085e-188	8.36419e-187	-	7	52431114	52434446	+	3333	-	- && - && -	-
Solyc03g036473.1	1157.78	1190.02	1148.67	151.201	120.23	155.386	1165.49	142.272	3.03454	8.94749e-188	4.36555e-186	-	3	6477245	6481990	+	414	protein_coding	- && P35511.1 RecName: Full=Phenylalanine ammonia-lyase; Short=PAL && -	-
Solyc08g078510.3	4484.36	4368.16	4244.8	8735.56	8595.92	8400.86	4365.77	8577.45	-0.974442	1.48598e-187	7.23563e-186	-	8	62409830	62411701	-	1338	protein_coding	- && Q9LYV6.1 RecName: Full=GEM-like protein 5 && PF02893:GRAM domain	GRAM
Solyc08g082440.3	509.85	489.674	553.289	1930.37	1982.23	1976.91	517.604	1963.17	-1.92214	3.31911e-186	1.61293e-184	-	8	65368902	65373626	+	2086	protein_coding	- && O65781.1 RecName: Full=UDP-glucose 4-epimerase GEPI48; AltName: Full=Galactowaldenase; AltName: Full=UDP-galactose 4-epimerase && PF16363:GDP-mannose 4,6 dehydratase	-
Solyc04g012050.3	1734.26	1636.99	1698.45	391.077	389.963	398.991	1689.9	393.344	2.10278	3.51151e-186	1.70301e-184	-	4	4376348	4379090	-	1422	protein_coding	- && Q9FGF8.1 RecName: Full=Ethylene-responsive transcription factor ABR1; AltName: Full=Protein ABA REPRESSOR 1 && PF00847:AP2 domain	AP2
Solyc05g005280.3	35.7281	52.1939	31.5664	937.902	878.202	911.263	39.8295	909.122	-4.51821	4.70095e-186	2.27531e-184	-	5	227170	231239	-	2480	protein_coding	- && Q9ZUD9.1 RecName: Full=Probable inactive poly [ADP-ribose] polymerase SRO2; AltName: Full=Protein SIMILAR TO RCD ONE 2 && PF00644:Poly(ADP-ribose) polymerase catalytic domain|PF12174:RCD1-SRO-TAF4 (RST) plant domain	-
Solyc08g074620.2	624.759	743.052	591.87	5179.49	5664.4	5384.37	653.227	5409.42	-3.05039	1.35436e-185	6.54222e-184	-	8	58865793	58877981	+	3366	protein_coding	- && Q08307.1 RecName: Full=Polyphenol oxidase E, chloroplastic; Short=PPO; AltName: Full=Catechol oxidase; Flags: Precursor && PF00264:Common central domain of tyrosinase|PF12143:Protein of unknown function (DUF_B2219)|PF12142:Polyphenol oxidase middle domain	-
Solyc07g053760.3	3890.5	4072.08	4188.68	1605.23	1479.35	1468.65	4050.42	1517.74	1.41746	6.49337e-185	3.13037e-183	-	7	62319501	62322435	-	1877	protein_coding	- && Q93YW5.1 RecName: Full=Probable protein phosphatase 2C 58; Short=AtPP2C58 && PF00481:Protein phosphatase 2C	PP2C
Solyc01g098527.1	385.284	480.184	412.117	1963.34	2123.37	1906.74	425.862	1997.81	-2.23012	1.59083e-184	7.65399e-183	-	1	88899637	88902919	-	504	protein_coding	- && Q3IDM3.1 RecName: Full=CTP synthase; AltName: Full=Cytidine 5'-triphosphate synthase; AltName: Full=Cytidine triphosphate synthetase; Short=CTP synthetase; Short=CTPS; AltName: Full=UTP--ammonia ligase && PF00117:Glutamine amidotransferase class-I	GATase
Solyc02g085285.1	4563.54	4511.45	4616.58	8377.45	8526.92	8577.3	4563.86	8493.89	-0.896195	3.12853e-184	1.50225e-182	-	2	48878249	48880274	-	288	protein_coding	- && - && -	-
Solyc03g058970.3	1034.18	1084.69	1068.87	2896.7	2957.66	2890.18	1062.58	2914.84	-1.45568	3.90307e-184	1.87047e-182	-	3	29453835	29464350	-	2675	protein_coding	- && Q94A08.2 RecName: Full=Probable galactinol--sucrose galactosyltransferase 2; AltName: Full=Protein SEED IMBIBITION 2; AltName: Full=Raffinose synthase 2 && PF05691:Raffinose synthase or seed imbibition protein Sip1	-
Solyc09g082060.3	4019.89	4137.56	4179.04	7784.02	8000	7957.76	4112.16	7913.93	-0.944419	7.58112e-184	3.62593e-182	-	9	68325515	68330837	+	1571	protein_coding	- && O81154.1 RecName: Full=Cysteine synthase; AltName: Full=CSase A; Short=CS-A; AltName: Full=O-acetylserine (thiol)-lyase; Short=OAS-TL A; AltName: Full=O-acetylserine sulfhydrylase && PF00291:Pyridoxal-phosphate dependent enzyme	PALP
Solyc06g050130.3	36.6937	42.7041	51.7338	976.555	843.701	1001.49	43.7106	940.581	-4.42087	1.17212e-183	5.59501e-182	-	6	32569161	32576234	-	2542	protein_coding	- && Q8VXZ7.1 RecName: Full=Alpha-galactosidase 3; Short=AtAGAL3; AltName: Full=Alpha-D-galactoside galactohydrolase 3; AltName: Full=Melibiase; Flags: Precursor && PF16499:Alpha galactosidase A	-
Solyc10g006580.3	5268.45	5718.56	5401.36	11364	10775.7	10898.1	5462.79	11012.6	-1.01129	1.99119e-183	9.4861e-182	-	10	1119499	1121204	-	796	protein_coding	- && P29766.1 RecName: Full=60S ribosomal protein L8; AltName: Full=L2; AltName: Full=Ribosomal protein TL2 && PF03947:Ribosomal Proteins L2, C-terminal domain|PF00181:Ribosomal Proteins L2, RNA binding domain	Ribosomal_L2_C
Solyc08g067100.2	2355.16	2301.28	2374.49	742.364	667.015	656.631	2343.64	688.67	1.76887	2.38343e-183	1.13325e-181	-	8	56075310	56079311	-	2004	protein_coding	- && Q8S9J6.1 RecName: Full=Aspartyl protease family protein At5g10770; Flags: Precursor && PF14543:Xylanase inhibitor N-terminal|PF14541:Xylanase inhibitor C-terminal	-
Solyc09g075710.2	1363.46	1272.58	1274.05	222.823	220.596	213.53	1303.37	218.983	2.57386	2.55299e-183	1.21149e-181	-	9	67741505	67759491	-	4722	protein_coding	- && Q5NUF4.1 RecName: Full=2-hydroxyisoflavanone dehydratase; AltName: Full=Carboxylesterase HIDM && PF00135:Carboxylesterase family|PF07859:alpha/beta hydrolase fold	Abhydrolase_3
Solyc01g073830.1	1540.17	1551.58	1424.87	10.2317	16.7276	19.0473	1505.54	15.3355	6.59975	6.11339e-183	2.89538e-181	-	1	81065372	81066304	-	933	protein_coding	- && - && PF07649:C1-like domain	C1_3
Solyc01g099840.3	1247.59	1120.75	1186.37	3238.89	3229.48	3324.26	1184.9	3264.21	-1.46225	6.78182e-183	3.2057e-181	-	1	89862094	89864203	+	907	protein_coding	- && Q8LD26.1 RecName: Full=Dormancy-associated protein homolog 3; AltName: Full=DRM1 homolog 3 && PF05564:Dormancy/auxin associated protein	-
Solyc06g073080.3	110.081	122.419	136.788	1015.21	1038.16	1090.71	123.096	1048.03	-3.08689	9.39871e-183	4.43403e-181	-	6	45159544	45162655	-	1500	protein_coding	- && Q9FLV0.1 RecName: Full=Protein DOWNY MILDEW RESISTANCE 6; Short=AtDMR6; AltName: Full=2-oxoglutarate (2OG)-Fe(II) oxygenase-like protein DMR6; AltName: Full=Salicylate 3-hydroxylase DMR6; Short=S3H DMR6; Short=SA 3-hydroxylase DMR6; Short=Salicylic acid 3-hydroxylase DMR6 && PF14226:non-haem dioxygenase in morphine synthesis N-terminal|PF03171:2OG-Fe(II) oxygenase superfamily	2OG-FeII_Oxy
Solyc08g076300.3	2083.82	2022.28	1979.91	4559.91	4654.47	4520.23	2028.67	4578.2	-1.17462	1.0247e-181	4.82482e-180	-	8	60379978	60389267	-	3491	protein_coding	- && Q9FVQ4.1 RecName: Full=Plastidal glycolate/glycerate translocator 1, chloroplastic; AltName: Full=Bacterial membrane protein LrgB-like protein; Short=AtLrgB; Flags: Precursor && PF04172:LrgB-like family|PF00501:AMP-binding enzyme|PF13193:AMP-binding enzyme C-terminal domain	AMP-binding
Solyc04g074950.3	5603.52	5446.2	5724.04	2655.68	2582.33	2588.43	5591.25	2608.81	1.10024	1.46109e-181	6.86625e-180	-	4	60922802	60926379	+	1149	protein_coding	- && Q94AC1.1 RecName: Full=Rhodanese-like domain-containing protein 6; AltName: Full=Sulfurtransferase 6; Short=AtStr6 && PF03959:Serine hydrolase (FSH1)	-
Solyc03g082470.3	943.415	954.675	1021.52	84.127	81.5473	78.1942	973.204	81.2895	3.58363	1.66023e-181	7.78704e-180	-	3	53821251	53824723	+	3348	protein_coding	- && Q9FZ59.1 RecName: Full=Leucine-rich repeat receptor-like protein kinase PEPR2; AltName: Full=Elicitor peptide 1 receptor 2; Short=PEP1 receptor 2; Flags: Precursor && PF08263:Leucine rich repeat N-terminal domain|PF00069:Protein kinase domain	Pkinase
Solyc03g006620.3	4733.49	4789.51	4889.28	2024.73	2126.5	1927.79	4804.09	2026.34	1.24584	4.19761e-181	1.96502e-179	-	3	1197391	1199002	+	1340	protein_coding	- && - && PF14364:Domain of unknown function (DUF4408)|PF05553:Cotton fibre expressed protein	-
Solyc03g114960.3	2915.22	3153.46	3125.07	1078.87	1023.52	1069.66	3064.59	1057.35	1.53569	9.00418e-181	4.20698e-179	-	3	66295928	66301194	+	2047	protein_coding	- && Q9FNU2.1 RecName: Full=ABC transporter B family member 25; Short=ABC transporter ABCB.25; Short=OsABCB25; AltName: Full=Protein ALS1 homolog && PF00005:ABC transporter|PF00664:ABC transporter transmembrane region	ABC_membrane
Solyc03g033540.3	6382.78	6612.5	6703.47	11661.8	11820.2	11995.8	6566.25	11825.9	-0.848718	3.07075e-180	1.43198e-178	-	3	5101615	5109244	-	2426	protein_coding	- && Q9FKW4.1 RecName: Full=Calcium-dependent protein kinase 28 && PF13499:EF-hand domain pair|PF00069:Protein kinase domain	Pkinase
Solyc01g007220.3	7765.55	8160.29	7858.28	4079.02	3909.04	3869.61	7928.04	3952.56	1.00463	1.11494e-179	5.18929e-178	-	1	1799709	1800344	+	636	protein_coding	- && Q9SJ54.1 RecName: Full=NDR1/HIN1-like protein 12 && PF03168:Late embryogenesis abundant protein	-
Solyc05g013620.2	2283.7	2314.56	2316.62	5123.79	4898.06	5182.87	2304.96	5068.24	-1.13665	1.92722e-179	8.95271e-178	-	5	6929990	6964176	+	1939	protein_coding	- && - && -	-
Solyc04g077330.3	1349.94	1581	1317.02	4237.04	4635.65	4536.27	1415.99	4469.65	-1.65917	2.60574e-179	1.20815e-177	-	4	62351718	62386723	+	10668	protein_coding	- && O81832.4 RecName: Full=G-type lectin S-receptor-like serine/threonine-protein kinase At4g27290; Flags: Precursor && PF01453:D-mannose binding lectin|PF07714:Protein tyrosine kinase|PF08276:PAN-like domain|PF00954:S-locus glycoprotein domain	Pkinase_Tyr
Solyc02g086600.3	3751.45	3757.01	3576.65	1306.24	1229.48	1085.7	3695.04	1207.14	1.61562	5.72377e-179	2.64877e-177	-	2	49883082	49902833	-	5588	protein_coding	- && Q9S7G6.1 RecName: Full=Polyribonucleotide nucleotidyltransferase 2, mitochondrial; Short=AtmtPNPase; AltName: Full=Polynucleotide phosphorylase 2; Short=PNPase 2; Flags: Precursor && PF03726:Polyribonucleotide nucleotidyltransferase, RNA binding domain|PF00575:S1 RNA binding domain|PF01138:3' exoribonuclease family, domain 1|PF07714:Protein tyrosine kinase|PF03725:3' exoribonuclease family, …	Pkinase_Tyr
Solyc08g006470.3	1666.67	1728.09	1520.45	326.276	350.235	316.787	1638.4	331.099	2.30663	4.56569e-178	2.10883e-176	-	8	1066070	1070156	+	3196	protein_coding	- && Q9ZQ18.1 RecName: Full=Cytoplasmic 60S subunit biogenesis factor REI1 homolog 2; AltName: Full=Protein REI1-LIKE 2; AltName: Full=pre-60S factor REI1 homolog 2 && -	-
Solyc02g093290.3	3538.05	3487.5	3761.66	1343.76	1291.17	1195.97	3595.74	1276.96	1.49508	9.92126e-177	4.57378e-175	-	2	54830590	54838877	+	2404	protein_coding	- && Q84WV8.1 RecName: Full=Nicotinate phosphoribosyltransferase 2 && -	-
Solyc07g008250.3	2219.97	2163.68	2071.11	5226.1	5152.12	4843.03	2151.58	5073.75	-1.23779	1.30732e-176	6.01542e-175	-	7	2976097	2979715	-	2992	protein_coding	- && Q708Y0.1 RecName: Full=EIN3-binding F-box protein 2 && -	-
Solyc07g045440.1	1045.77	1004.97	930.331	97.7692	76.3199	76.1892	993.691	83.4261	3.58007	1.81257e-176	8.32443e-175	-	7	58665087	58666316	-	1230	protein_coding	- && Q9SU13.1 RecName: Full=Fasciclin-like arabinogalactan protein 2; Flags: Precursor && PF02469:Fasciclin domain	-
Solyc11g013760.2	2038.43	2096.3	2107.93	4882.77	4837.43	4571.35	2080.89	4763.85	-1.19437	1.87114e-176	8.57719e-175	-	11	7144112	7149987	+	2999	protein_coding	- && - && -	-
Solyc03g111310.3	1332.56	1264.99	1267.92	3265.04	3453.21	3520.74	1288.49	3413	-1.40616	3.28945e-176	1.50502e-174	-	3	63409700	63414490	+	1735	protein_coding	- && Q8LBB2.2 RecName: Full=SNF1-related protein kinase regulatory subunit gamma-1; Short=AKIN subunit gamma-1; Short=AKING1; Short=AKINgamma1; AltName: Full=CBS domain-containing protein CBSCBS1 && PF00571:CBS domain	CBS
Solyc02g072393.1	957.899	874.96	954.883	34.1055	41.8191	38.0946	929.248	38.0064	4.60839	1.5516e-175	7.08565e-174	-	2	42181064	42187199	-	3954	protein_coding	- && C0LGP4.1 RecName: Full=Probable LRR receptor-like serine/threonine-protein kinase At3g47570; Flags: Precursor && PF08263:Leucine rich repeat N-terminal domain|PF13855:Leucine rich repeat|PF00069:Protein kinase domain	Pkinase
Solyc01g111440.3	19108.7	18725.3	19118.7	29907.1	29475.2	30456.6	18984.2	29946.3	-0.657586	1.02677e-174	4.68009e-173	-	1	97593986	97597058	+	1770	protein_coding	- && F4JNX2.1 RecName: Full=Senescence/dehydration-associated protein At4g35985, chloroplastic; Flags: Precursor && PF06911:Senescence-associated protein	-
Solyc09g098110.3	1018.73	1021.1	1121.48	130.738	105.593	109.271	1053.77	115.201	3.19822	1.4321e-174	6.51538e-173	-	9	72504398	72512396	-	1583	protein_coding	- && Q8H102.1 RecName: Full=Transcription factor bHLH128; AltName: Full=Basic helix-loop-helix protein 128; Short=AtbHLH128; Short=bHLH 128; AltName: Full=Transcription factor EN 74; AltName: Full=bHLH transcription factor bHLH128 && PF00010:Helix-loop-helix DNA-binding domain	HLH
Solyc11g007120.2	690.421	623.48	559.426	2423.77	2276.01	2340.81	624.443	2346.86	-1.91174	1.88773e-174	8.57219e-173	-	11	1576434	1581214	+	1251	protein_coding	- && Q9LIG6.1 RecName: Full=NifU-like protein 4, mitochondrial; Short=AtNfu-III; Short=AtNfu4; Flags: Precursor && PF01106:NifU-like domain|PF08712:Scaffold protein Nfu/NifU N terminal	-
Solyc07g056570.1	1137.51	1268.79	1101.32	3498.09	3325.67	3335.28	1169.2	3386.35	-1.53459	1.99998e-174	9.06496e-173	NCED1	7	64491941	64493758	-	1818	protein_coding	- && Q9LRR7.1 RecName: Full=9-cis-epoxycarotenoid dioxygenase NCED3, chloroplastic; Short=AtNCED3; AltName: Full=Protein SALT TOLERANT 1; Flags: Precursor && PF03055:Retinal pigment epithelial membrane protein	RPE65
Solyc04g054190.3	582.272	525.735	542.766	2040.65	2124.41	1928.79	550.258	2031.28	-1.88442	6.52758e-174	2.95312e-172	-	4	51841050	51856019	+	3777	protein_coding	- && P73627.1 RecName: Full=Uncharacterized protein sll1770 && PF03109:ABC1 family	ABC1
Solyc03g111793.1	1682.12	1536.4	1594.1	4166.56	4345.01	3965.85	1604.21	4159.14	-1.37446	1.29056e-173	5.8277e-172	-	3	63907852	63909768	-	1917	protein_coding	- && Q9SKB2.1 RecName: Full=Leucine-rich repeat receptor-like serine/threonine/tyrosine-protein kinase SOBIR1; AltName: Full=Protein EVERSHED; AltName: Full=Protein SUPPRESSOR OF BIR1-1; Flags: Precursor && PF00069:Protein kinase domain|PF13855:Leucine rich repeat	Pkinase
Solyc08g082610.3	11034.2	10503.3	10900	18486.3	18055.4	18607.2	10812.5	18383	-0.765649	2.03626e-173	9.17795e-172	-	8	65449378	65452994	-	1851	protein_coding	- && P37707.1 RecName: Full=B2 protein && PF10539:Development and cell death domain	-
Solyc05g053835.1	3614.33	3941.12	3995.78	7961.37	8099.32	8129.19	3850.41	8063.29	-1.06602	3.92858e-173	1.76742e-171	-	5	64717121	64729792	+	3437	protein_coding	- && Q9M8Y0.1 RecName: Full=Probable UDP-N-acetylglucosamine--peptide N-acetylglucosaminyltransferase SEC; AltName: Full=Protein SECRET AGENT && PF13414:TPR repeat|PF13844:Glycosyl transferase family 41|PF00515:Tetratricopeptide repeat|PF13424:Tetratricopeptide repeat	TPR_1
Solyc03g005470.3	2989.57	2604.95	2655.96	828.764	769.472	757.882	2750.16	785.373	1.80892	1.43401e-172	6.4395e-171	-	3	365958	369880	+	839	protein_coding	- && - && PF05514:HR-like lesion-inducing	-
Solyc11g013810.2	1760.33	1970.08	1885.21	478.614	426.555	460.143	1871.88	455.104	2.04126	5.28307e-172	2.36801e-170	-	11	7176907	7181577	-	3289	protein_coding	- && P17570.1 RecName: Full=Nitrate reductase [NADH]; Short=NR && PF00175:Oxidoreductase NAD-binding domain|PF00970:Oxidoreductase FAD-binding domain|PF00174:Oxidoreductase molybdopterin binding domain|PF03404:Mo-co oxidoreductase dimerisation domain|PF00173:Cytochrome b5-like Heme/Steroid binding domain	FAD_binding_6
Solyc08g006160.3	83.0437	111.031	118.374	1067.5	960.794	994.47	104.149	1007.59	-3.26926	7.68099e-172	3.43647e-170	-	8	880426	883682	-	1210	protein_coding	- && Q941D3.1 RecName: Full=Probable plastid-lipid-associated protein 8, chloroplastic; AltName: Full=Fibrillin-6; Flags: Precursor && PF04755:PAP_fibrillin	-
Solyc12g011160.2	3135.38	3424.87	3161.02	1130.03	1191.84	1123.79	3240.43	1148.56	1.49617	9.82125e-172	4.38592e-170	-	12	4007787	4013109	+	1753	protein_coding	- && Q9SHJ8.2 RecName: Full=3-hydroxyisobutyryl-CoA hydrolase-like protein 5 && PF16113:Enoyl-CoA hydratase/isomerase	-
Solyc06g076850.3	1756.47	1561.07	1494.14	4556.5	4357.55	4763.83	1603.9	4559.29	-1.5082	5.80525e-171	2.58771e-169	-	6	47883520	47887018	-	2676	protein_coding	- && - && PF13432:Tetratricopeptide repeat	-
Solyc08g068780.2	1557.55	1478.51	1396.81	306.95	257.188	250.622	1477.63	271.587	2.44709	7.57924e-171	3.37228e-169	-	8	57965820	57966840	-	806	protein_coding	- && Q9SMB8.1 RecName: Full=Tyramine N-feruloyltransferase 4/11; AltName: Full=Hydroxycinnamoyl-CoA: tyramine N-hydroxycinnamoyltransferase && PF00583:Acetyltransferase (GNAT) family	Acetyltransf_1
Solyc06g076100.3	3835.46	3950.61	3796.73	1601.82	1599.58	1473.66	3860.93	1558.35	1.30966	1.07647e-170	4.78081e-169	-	6	47386035	47389495	-	2695	protein_coding	- && Q9LQN6.1 RecName: Full=Probable protein phosphatase 2C 4; Short=AtPP2C04; AltName: Full=Protein POLTERGEIST-LIKE 5; AltName: Full=Protein phosphatase 2C PLL5; Short=PP2C PLL5 && PF00481:Protein phosphatase 2C	PP2C
Solyc06g073720.2	1988.22	1880.88	1903.63	4299.57	4280.19	4281.63	1924.24	4287.13	-1.15593	2.83062e-170	1.25484e-168	-	6	45620325	45622768	-	1917	protein_coding	- && O24606.1 RecName: Full=Protein ETHYLENE INSENSITIVE 3 && PF04873:Ethylene insensitive 3	EIN3
Solyc04g054710.3	3173.04	3148.72	3295.18	1119.8	1101.93	1233.06	3205.65	1151.6	1.47618	2.8812e-170	1.27493e-168	-	4	53026038	53032574	+	1865	protein_coding	- && E9L7A5.1 RecName: Full=Bifunctional aspartate aminotransferase and glutamate/aspartate-prephenate aminotransferase; Short=PhPPA-AT; Flags: Precursor && PF00155:Aminotransferase class I and II	Aminotran_1_2
Solyc03g096800.3	2987.64	2663.79	2753.29	911.754	860.428	913.268	2801.57	895.15	1.64598	3.27472e-170	1.44642e-168	-	3	60586543	60597075	+	3994	protein_coding	- && Q8W4P8.1 RecName: Full=Membrane protein of ER body 1 && -	-
Solyc01g107130.3	3467.56	3781.69	3756.4	7615.76	7455.3	7488.6	3668.55	7519.89	-1.03508	8.31055e-170	3.66405e-168	-	1	94640512	94646947	+	2997	protein_coding	- && P93484.1 RecName: Full=Vacuolar-sorting receptor 1; AltName: Full=80 kDa proaleurein-binding protein; AltName: Full=BP-80; Flags: Precursor && PF02225:PA domain|PF12662:Complement Clr-like EGF-like	-
Solyc03g116580.3	4385.87	4892	4605.18	9615.49	9327.75	9715.13	4627.68	9552.79	-1.04559	2.3775e-169	1.04631e-167	-	3	67417834	67424207	-	1798	protein_coding	- && Q9LW07.1 RecName: Full=Probable polygalacturonase At3g15720; Short=PG; AltName: Full=Pectinase At3g15720; Flags: Precursor && PF00295:Glycosyl hydrolases family 28|PF06232:Embryo-specific protein 3, (ATS3)	-
Solyc01g097040.3	1381.81	1233.68	1343.32	243.286	234.187	238.593	1319.6	238.689	2.46741	3.70835e-169	1.62905e-167	-	1	87889592	87894883	+	3293	protein_coding	- && F4HXQ7.1 RecName: Full=Myosin-binding protein 1 && PF04576:Zein-binding	-
Solyc04g049150.2	476.053	508.654	505.062	1788.27	1761.63	1773.4	496.59	1774.43	-1.83667	5.03933e-169	2.20974e-167	-	4	39843281	39847044	+	691	protein_coding	- && - && -	-
Solyc08g076390.3	8812.29	8508.56	8382.63	4571.28	4498.69	4618.47	8567.83	4562.81	0.908799	1.33823e-168	5.85752e-167	-	8	60520299	60526570	+	3404	protein_coding	- && Q336N8.1 RecName: Full=Lysine-specific demethylase JMJ706; AltName: Full=Jumonji domain-containing protein 706; AltName: Full=Lysine-specific histone demethylase JMJ706; AltName: Full=Protein JUMONJI 706 && PF02375:jmjN domain|PF02373:JmjC domain, hydroxylase|PF02928:C5HC2 zinc finger	JmjC
Solyc02g086880.3	8431.83	8221.97	8637.79	4397.34	4519.6	4302.69	8430.53	4406.54	0.936213	5.47836e-168	2.3936e-166	-	2	50122391	50126777	+	1397	protein_coding	- && Q07511.2 RecName: Full=Formate dehydrogenase, mitochondrial; Short=FDH; AltName: Full=NAD-dependent formate dehydrogenase; Flags: Precursor && PF00389:D-isomer specific 2-hydroxyacid dehydrogenase, catalytic domain|PF02826:D-isomer specific 2-hydroxyacid dehydrogenase, NAD binding domain	2-Hacid_dh_C
Solyc02g084240.3	430.668	436.531	462.974	1919	1735.49	1713.26	443.391	1789.25	-2.01109	6.06686e-168	2.64596e-166	-	2	47952694	47953856	+	1032	protein_coding	- && P40267.1 RecName: Full=Histone H1 && PF00538:linker histone H1 and H5 family	-
Solyc04g081530.1	1871.38	1834.38	1898.37	4275.7	4110.82	4151.31	1868.04	4179.28	-1.16128	1.01927e-167	4.43737e-166	-	4	65562982	65563449	+	468	protein_coding	- && Q9FYB5.2 RecName: Full=Chaperone protein dnaJ 11, chloroplastic; Short=AtDjC11; Short=AtJ11; Flags: Precursor && PF00226:DnaJ domain	DnaJ
Solyc06g007180.3	99.4593	104.388	92.0686	995.881	966.022	865.149	98.6386	942.351	-3.25702	1.36475e-167	5.93077e-166	-	6	1236335	1241119	-	2413	protein_coding	- && O24661.3 RecName: Full=Asparagine synthetase [glutamine-hydrolyzing]; AltName: Full=Glutamine-dependent asparagine synthetase && PF00733:Asparagine synthase|PF13537:Glutamine amidotransferase domain	-
Solyc06g019200.3	558.131	600.705	585.732	2005.41	2028.23	1904.73	581.522	1979.45	-1.76663	2.91096e-167	1.26275e-165	-	6	18182481	18186872	-	1603	protein_coding	- && B8AD72.1 RecName: Full=Probable zinc metalloprotease EGY2, chloroplastic; AltName: Full=Protein ETHYLENE-DEPENDENT GRAVITROPISM-DEFICIENT AND YELLOW-GREEN 2; Flags: Precursor && PF02163:Peptidase family M50	Peptidase_M50
Solyc03g007470.3	2321.36	2619.19	2506.02	657.1	752.744	656.631	2482.19	688.825	1.84916	3.11189e-167	1.3475e-165	-	3	2043689	2047569	-	770	protein_coding	- && P35132.1 RecName: Full=SUMO-conjugating enzyme UBC9; AltName: Full=UBCAT4B; AltName: Full=Ubiquitin carrier protein 9; AltName: Full=Ubiquitin-conjugating enzyme E2 9; AltName: Full=Ubiquitin-conjugating enzyme E2-17 kDa; AltName: Full=Ubiquitin-protein ligase 9 && PF00179:Ubiquitin-conjugating enzyme	UQ_con
Solyc06g063180.2	6216.69	6167.43	6386.05	3193.41	3194.98	3217.99	6256.72	3202.13	0.96646	1.15414e-166	4.98872e-165	-	6	40015805	40035636	+	8973	protein_coding	- && Q9C5V5.2 RecName: Full=Glutamate receptor 2.8; AltName: Full=Ligand-gated ion channel 2.8; Flags: Precursor && PF01094:Receptor family ligand binding region|PF00497:Bacterial extracellular solute-binding proteins, family 3|PF00060:Ligand-gated ion channel	ANF_receptor
Solyc12g019740.2	516.609	484.929	487.525	1762.12	1740.72	1799.47	496.354	1767.44	-1.83283	1.60903e-166	6.94259e-165	-	12	11252470	11254721	+	1575	protein_coding	- && O64654.1 RecName: Full=Thioredoxin-like 1-1, chloroplastic; AltName: Full=Atypical cysteine/histidine-rich thioredoxin 4; Short=AtACHT4; AltName: Full=Lilium-type thioredoxin 1-1; Flags: Precursor && PF00085:Thioredoxin	-
Solyc01g007040.3	3062	2856.43	2826.94	1014.07	974.386	1055.62	2915.12	1014.69	1.52191	2.84082e-166	1.22357e-164	-	1	1582775	1583263	-	489	protein_coding	- && Q9SVC6.1 RecName: Full=E3 ubiquitin-protein ligase PUB22; AltName: Full=Plant U-box protein 22; AltName: Full=U-box domain-containing protein 22 && PF04564:U-box domain	U-box
Solyc01g081540.3	1302.63	1296.31	1362.62	260.339	258.233	277.69	1320.52	265.421	2.31401	3.0534e-166	1.3128e-164	-	1	80583065	80592447	-	4008	protein_coding	- && F4IRU3.1 RecName: Full=Myosin-12; AltName: Full=Myosin XI F; Short=AtXIF && PF00063:Myosin head (motor domain)|PF01843:DIL domain	Myosin_head
Solyc03g026220.3	16699.5	16551.2	17139.7	10332.8	10143.2	10206.3	16796.8	10227.5	0.715926	3.60122e-166	1.54559e-164	-	3	3655793	3657972	+	1903	protein_coding	- && Q0WUQ1.1 RecName: Full=BAG family molecular chaperone regulator 1; AltName: Full=Bcl-2-associated athanogene 1 && PF02179:BAG domain	-
Solyc10g080010.2	2310.74	2413.26	2356.08	811.712	788.29	803.997	2360.03	801.333	1.55857	4.73147e-166	2.02709e-164	-	10	61559031	61561707	+	1890	protein_coding	- && Q5NDL3.2 RecName: Full=EGF domain-specific O-linked N-acetylglucosamine transferase; AltName: Full=Extracellular O-linked N-acetylglucosamine transferase; Flags: Precursor && PF04577:Protein of unknown function (DUF563)	-
Solyc12g055710.1	1089.22	962.267	967.159	101.18	95.1385	117.291	1006.22	104.537	3.26392	6.29106e-166	2.69051e-164	-	12	62632001	62632765	-	765	protein_coding	- && P0C035.1 RecName: Full=RING-H2 finger protein ATL60; AltName: Full=RING-type E3 ubiquitin transferase ATL60 && PF13639:Ring finger domain	-
Solyc02g080890.3	4568.37	4480.14	4914.71	1924.69	1792.99	1719.27	4654.41	1812.32	1.3621	1.932e-165	8.2481e-164	-	2	45546667	45549047	-	1824	protein_coding	- && Q9C519.1 RecName: Full=WRKY transcription factor 6; AltName: Full=WRKY DNA-binding protein 6; Short=AtWRKY6 && PF03106:WRKY DNA -binding domain	WRKY
Solyc09g084450.3	112.012	120.521	100.837	934.492	899.111	934.32	111.123	922.641	-3.05595	2.56763e-165	1.09424e-163	-	9	69548543	69550251	+	596	protein_coding	- && P16231.1 RecName: Full=Wound-induced proteinase inhibitor 1; AltName: Full=Wound-induced proteinase inhibitor I; Flags: Precursor [Solanum peruvianum] && PF00280:Potato inhibitor I family	-
Solyc01g098390.3	604.481	653.848	620.806	2013.36	2004.18	2014	626.378	2010.52	-1.68248	7.38118e-165	3.14011e-163	-	1	88792147	88794981	+	2238	protein_coding	- && Q940G6.1 RecName: Full=Gibberellin receptor GID1C; AltName: Full=AtCXE19; AltName: Full=Carboxylesterase 19; AltName: Full=GID1-like protein 3; AltName: Full=Protein GA INSENSITIVE DWARF 1C; Short=AtGID1C && PF07859:alpha/beta hydrolase fold	Abhydrolase_3
Solyc06g030470.3	5629.59	5765.06	5826.63	2697.75	2768.43	2874.14	5740.43	2780.1	1.04553	9.78071e-165	4.15363e-163	-	6	18831406	18833893	-	1972	protein_coding	- && Q9LX14.1 RecName: Full=Protein UPSTREAM OF FLC && PF06136:Domain of unknown function (DUF966)	-
Solyc02g079950.3	3941.68	3896.52	3992.27	7344.06	7201.25	7313.16	3943.49	7286.16	-0.885496	3.17632e-164	1.34655e-162	-	2	44884038	44886831	-	1981	protein_coding	- && P12301.1 RecName: Full=Oxygen-evolving enhancer protein 3, chloroplastic; Short=OEE3; AltName: Full=16 kDa subunit of oxygen evolving system of photosystem II; AltName: Full=OEC 16 kDa subunit; Flags: Precursor && PF05757:Oxygen evolving enhancer protein 3 (PsbQ)	-
Solyc02g079750.3	1363.46	1343.76	1215.31	220.549	219.55	248.617	1307.51	229.572	2.50741	3.83961e-164	1.6249e-162	-	2	44752724	44754738	+	1079	protein_coding	- && Q6NQE2.1 RecName: Full=Probable NAD(P)H dehydrogenase (quinone) FQR1-like 1 && PF03358:NADPH-dependent FMN reductase	FMN_red
Solyc12g009000.1	5564.89	5285.82	5327.7	2512.44	2512.28	2337.81	5392.81	2454.18	1.13628	4.55609e-164	1.92475e-162	-	12	2301110	2302564	+	1455	protein_coding	- && - && PF13359:DDE superfamily endonuclease	-
Solyc03g059110.1	732.909	645.307	726.027	2247.55	2512.28	2422.02	701.414	2393.95	-1.77116	1.76091e-163	7.42612e-162	-	3	29894243	29894416	-	174	protein_coding	- && - && -	-
Solyc07g055260.3	63.7312	49.347	45.5959	777.606	816.518	780.94	52.8914	791.688	-3.90928	2.32562e-163	9.79064e-162	-	7	63473994	63479439	+	1391	protein_coding	- && P39101.1 RecName: Full=Protein CAJ1 && PF00226:DnaJ domain|PF13370:4Fe-4S single cluster domain of Ferredoxin I	DnaJ
Solyc12g057060.2	945.346	927.154	959.267	98.906	119.184	95.2365	943.923	104.442	3.17586	2.64907e-163	1.1133e-161	-	12	64076194	64078103	-	1738	protein_coding	- && F8WKW1.1 RecName: Full=7-deoxyloganetin glucosyltransferase; AltName: Full=Genipin glucosyltransferase; AltName: Full=UDP-glucose glucosyltransferase 2; Short=GjUGT2; AltName: Full=UDP-glycosyltransferase 85A24 && PF00201:UDP-glucoronosyl and UDP-glucosyl transferase	UDPGT
Solyc01g008620.3	5549.44	5671.11	5622.32	10683	10150.5	10048	5614.29	10293.8	-0.874278	2.9068e-163	1.2195e-161	-	1	2635021	2636761	+	1229	protein_coding	- && Q01412.1 RecName: Full=Glucan endo-1,3-beta-glucosidase A; AltName: Full=(1->3)-beta-glucan endohydrolase A; Short=(1->3)-beta-glucanase A; AltName: Full=Acidic beta-1,3-glucanase; AltName: Full=Beta-1,3-endoglucanase A; Flags: Precursor && PF00332:Glycosyl hydrolases family 17	Glyco_hydro_17
Solyc04g074230.3	2147.55	2248.14	2420.09	624.131	634.605	537.335	2271.92	598.69	1.926	3.54997e-163	1.48676e-161	-	4	60305274	60309440	-	1515	protein_coding	- && P93212.2 RecName: Full=14-3-3 protein 7 && PF00244:14-3-3 protein	-
Solyc01g097950.3	1050.6	1077.09	1039.94	156.885	144.276	167.416	1055.88	156.192	2.7561	4.56059e-163	1.90672e-161	-	1	88474287	88490040	+	3549	protein_coding	- && Q00834.1 RecName: Full=Cysteine synthase; AltName: Full=CSase A; AltName: Full=O-acetylserine (thiol)-lyase; Short=OAS-TL A; AltName: Full=O-acetylserine sulfhydrylase && PF00291:Pyridoxal-phosphate dependent enzyme	PALP
Solyc05g054800.2	9940.14	9266.8	9768.04	4924.84	4981.7	4645.54	9658.33	4850.69	0.993913	8.54172e-163	3.56503e-161	-	5	65473113	65475019	-	1365	protein_coding	- && Q9LTW0.1 RecName: Full=ALA-interacting subunit 1; Short=AtALIS1; AltName: Full=ALA3 beta-subunit 1 && PF03381:LEM3 (ligand-effect modulator 3) family / CDC50 family	-
Solyc11g044910.2	1689.84	1698.68	1718.61	459.288	483.011	450.118	1702.38	464.139	1.87511	9.09639e-163	3.79e-161	-	11	32265460	32274025	-	2623	protein_coding	- && Q9FGY1.1 RecName: Full=Beta-D-xylosidase 1; Short=AtBXL1; AltName: Full=Alpha-L-arabinofuranosidase; Flags: Precursor && PF14310:Fibronectin type III-like domain|PF01915:Glycosyl hydrolase family 3 C-terminal domain|PF00933:Glycosyl hydrolase family 3 N terminal domain	Glyco_hydro_3_C
Solyc01g067660.3	285.825	246.735	296.373	1383.55	1515.94	1350.35	276.311	1416.61	-2.35686	2.81659e-162	1.17152e-160	-	1	76364203	76367500	+	2326	protein_coding	- && Q8VYW2.1 RecName: Full=Inactive beta-amylase 9; AltName: Full=1,4-alpha-D-glucan maltohydrolase; AltName: Full=Inactive beta-amylase 3 && PF01373:Glycosyl hydrolase family 14	-
Solyc06g054260.1	4721.9	4149.89	4200.08	9857.63	9371.66	9652.97	4357.29	9627.42	-1.14396	7.6483e-162	3.17575e-160	psaD	6	37191883	37192509	-	627	protein_coding	- && P12372.1 RecName: Full=Photosystem I reaction center subunit II, chloroplastic; AltName: Full=Photosystem I 20 kDa subunit; Short=PSI-D; Flags: Precursor && PF02531:PsaD	-
Solyc07g017510.3	3794.9	3581.45	3668.72	7123.51	7235.75	6977.33	3681.69	7112.2	-0.949954	3.01915e-161	1.25148e-159	-	7	7392942	7416727	+	6337	protein_coding	- && Q9LUM0.1 RecName: Full=1-phosphatidylinositol-3-phosphate 5-kinase FAB1B; Short=Phosphatidylinositol 3-phosphate 5-kinase; AltName: Full=FYVE finger-containing phosphoinositide kinase; AltName: Full=PIKfyve; AltName: Full=Phosphatidylinositol 3-phosphate 5-kinase type III; Short=PIPkin-III; Short=Type III PIP kinase; AltName: Full=Protein FORMS APLOID AND BINUCLEATE CELLS 1B && PF00118:TCP-1…	PIP5K
Solyc09g007360.3	2476.83	2478.74	2418.34	870.828	820.7	887.203	2457.97	859.577	1.51557	9.29247e-161	3.84527e-159	-	9	950387	958486	-	2877	protein_coding	- && P46297.1 RecName: Full=40S ribosomal protein S23; AltName: Full=S12 && PF00164:Ribosomal protein S12/S23	Ribosomal_S12
Solyc01g007030.3	5074.36	4432.69	4321.96	1479.04	1520.13	1639.07	4609.67	1546.08	1.575	9.96611e-161	4.11701e-159	-	1	1582086	1582763	-	678	protein_coding	- && Q9SVC6.1 RecName: Full=E3 ubiquitin-protein ligase PUB22; AltName: Full=Plant U-box protein 22; AltName: Full=U-box domain-containing protein 22 && -	-
Solyc04g076060.3	2907.5	2782.41	2725.23	1006.11	973.34	1054.62	2805.05	1011.36	1.47103	1.0695e-160	4.4106e-159	-	4	61112239	61116622	-	2298	protein_coding	- && P93207.2 RecName: Full=14-3-3 protein 10 && PF00244:14-3-3 protein	-
Solyc01g056940.2	4488.22	4772.42	4501.72	2062.25	1911.13	2004.98	4587.45	1992.79	1.20326	1.23984e-160	5.10439e-159	-	1	57596505	57597260	+	756	nontranslating_CDS	- && P62980.2 RecName: Full=Ubiquitin-40S ribosomal protein S27a; Contains: RecName: Full=Ubiquitin; Contains: RecName: Full=40S ribosomal protein S27a; Flags: Precursor >P62981.2 RecName: Full=Ubiquitin-40S ribosomal protein S27a; Contains: RecName: Full=Ubiquitin; Contains: RecName: Full=40S ribosomal protein S27a; Flags: Precursor && PF00240:Ubiquitin family|PF01599:Ribosomal protein S27a	ubiquitin
Solyc05g007560.3	3151.8	3126.89	3146.99	1306.24	1273.39	1222.04	3141.89	1267.22	1.31081	1.62438e-160	6.6762e-159	-	5	2100635	2103403	-	778	protein_coding	- && P41098.1 RecName: Full=60S ribosomal protein L34 && PF01199:Ribosomal protein L34e	-
Solyc04g016470.3	40.5562	43.6531	34.1969	898.112	793.518	740.84	39.4688	810.823	-4.36379	1.88016e-160	7.71437e-159	-	4	7303620	7305238	+	1216	protein_coding	- && P36401.1 RecName: Full=Glucan endo-1,3-beta-glucosidase, acidic isoform PR-Q'; AltName: Full=(1->3)-beta-glucan endohydrolase; Short=(1->3)-beta-glucanase; AltName: Full=Beta-1,3-endoglucanase; AltName: Full=PR-35; Flags: Precursor && PF00332:Glycosyl hydrolases family 17	Glyco_hydro_17
Solyc07g053970.3	2901.7	2975.05	3154.01	1144.81	1072.66	1099.73	3010.25	1105.73	1.44587	4.68873e-160	1.92056e-158	-	7	62488876	62510284	-	3147	protein_coding	- && Q75VR0.1 RecName: Full=Two pore calcium channel protein 1B; AltName: Full=Voltage-dependent calcium channel protein TPC1B; Short=NtTPC1B && PF00520:Ion transport protein	Ion_trans
Solyc03g083330.3	1534.38	1492.75	1545	3634.51	3483.53	3536.78	1524.04	3551.61	-1.22016	5.55914e-160	2.27325e-158	-	3	54583071	54590120	+	2928	protein_coding	- && Q6F3I7.1 RecName: Full=Dipeptidyl aminopeptidase 4; AltName: Full=Dipeptidyl aminopeptidase IV; Short=DAP IV; Flags: Precursor && PF00930:Dipeptidyl peptidase IV (DPP IV) N-terminal region|PF00326:Prolyl oligopeptidase family	-
Solyc08g081610.3	855.543	886.348	1008.37	67.0742	76.3199	81.2017	916.754	74.8653	3.61061	1.07192e-159	4.37591e-158	-	8	64728677	64730786	+	1059	protein_coding	- && Q9SUS1.1 RecName: Full=Probable WRKY transcription factor 29; AltName: Full=WRKY DNA-binding protein 29 && PF03106:WRKY DNA -binding domain	WRKY
Solyc02g081390.3	5614.14	5466.13	5653.01	2830.76	2818.61	2797.95	5577.76	2815.77	0.986363	1.40055e-159	5.7079e-158	-	2	45929669	45944446	-	3050	protein_coding	- && Q8H191.1 RecName: Full=Probable polyamine oxidase 4; Short=AtPAO4; AltName: Full=Amine oxidase 2 && PF01965:DJ-1/PfpI family|PF01593:Flavin containing amine oxidoreductase	Amino_oxidase
Solyc07g048060.2	814.021	725.021	829.494	2545.41	2419.24	2401.97	789.512	2455.54	-1.636	1.77134e-159	7.20692e-158	-	7	59367806	59368321	+	516	protein_coding	- && - && PF04526:Protein of unknown function (DUF568)	-
Solyc01g097760.3	5426.81	5689.14	5477.64	2694.34	2637.74	2753.84	5531.2	2695.31	1.03696	2.02335e-159	8.21848e-158	-	1	88349791	88352066	+	1235	protein_coding	- && Q9LZH9.1 RecName: Full=60S ribosomal protein L7a-2 && PF01248:Ribosomal protein L7Ae/L30e/S12e/Gadd45 family	-
Solyc05g050120.3	36613.6	40691.3	39360.6	12438.3	13644.5	13008.3	38888.5	13030.4	1.57742	2.07889e-159	8.42993e-158	-	5	60955438	60959825	+	2190	protein_coding	- && P12628.1 RecName: Full=NADP-dependent malic enzyme; Short=NADP-ME && PF00390:Malic enzyme, N-terminal domain|PF03949:Malic enzyme, NAD binding domain	Malic_M
novel.394	1189.65	1198.56	1363.49	3358.26	3482.49	3571.87	1250.57	3470.87	-1.47182	3.10044e-159	1.25514e-157	-	6	13804688	13810654	-	3054	-	- && - && -	-
Solyc02g070280.3	2482.62	2572.69	2388.52	879.923	835.337	838.081	2481.28	851.114	1.54413	3.57597e-159	1.44523e-157	-	2	40622668	40628208	-	2345	protein_coding	- && Q84MA5.1 RecName: Full=Cationic amino acid transporter 1; AltName: Full=Amino acid transporter 1 && PF13520:Amino acid permease|PF13906:C-terminus of AA_permease	-
Solyc03g123620.3	14585.8	14710.2	14301.3	8972.03	8928.38	8890.08	14532.4	8930.16	0.702493	4.07454e-159	1.64398e-157	-	3	71921995	71930721	-	3671	protein_coding	- && Q43143.1 RecName: Full=Pectinesterase/pectinesterase inhibitor U1; Includes: RecName: Full=Pectinesterase inhibitor U1; AltName: Full=Pectin methylesterase inhibitor U1; Includes: RecName: Full=Pectinesterase U1; Short=PE U1; AltName: Full=Pectin methylesterase U1; Flags: Precursor && PF04043:Plant invertase/pectin methylesterase inhibitor|PF01095:Pectinesterase	-
Solyc01g105660.3	121.669	103.439	99.9602	903.797	980.658	881.189	108.356	921.881	-3.09137	5.87852e-159	2.36791e-157	-	1	93650321	93652035	+	1324	protein_coding	- && Q9ZSA7.1 RecName: Full=Protein DMR6-LIKE OXYGENASE 2; AltName: Full=2-oxoglutarate (2OG)-Fe(II) oxygenase-like protein DLO2; AltName: Full=Salicylate 3-hydroxylase DLO2; Short=S3H DLO2; Short=SA 3-hydroxylase DLO2; Short=Salicylic acid 3-hydroxylase DLO2 && PF03171:2OG-Fe(II) oxygenase superfamily|PF14226:non-haem dioxygenase in morphine synthesis N-terminal	2OG-FeII_Oxy
Solyc06g053640.1	1531.48	1337.11	1465.21	304.676	294.825	303.754	1444.6	301.085	2.26259	6.66187e-159	2.679e-157	-	6	36572009	36572863	+	855	protein_coding	- && Q9LSW9.1 RecName: Full=RING-H2 finger protein ATL16; AltName: Full=RING-type E3 ubiquitin transferase ATL16 && PF13639:Ring finger domain	-
Solyc06g072120.3	5917.35	6147.5	6012.52	3099.06	3115.52	3105.71	6025.79	3106.76	0.955718	8.67958e-159	3.48462e-157	-	6	44586580	44591212	-	3239	protein_coding	- && O80377.1 RecName: Full=40S ribosomal protein SA; AltName: Full=p40 && -	-
Solyc06g051930.3	222.094	252.429	234.994	1194.83	1252.48	1366.39	236.506	1271.24	-2.4269	1.04503e-158	4.18859e-157	-	6	35686023	35696252	-	6163	protein_coding	- && Q9M3B6.1 RecName: Full=Plastidial pyruvate kinase 4, chloroplastic; Short=PKp4; Flags: Precursor && -	-
Solyc04g082630.3	3647.16	3481.81	3560.86	7211.05	6841.61	7350.26	3563.28	7134.3	-1.00165	1.36662e-158	5.46852e-157	-	4	66336693	66339731	-	1700	protein_coding	- && P12859.2 RecName: Full=Glyceraldehyde-3-phosphate dehydrogenase B, chloroplastic; AltName: Full=NADP-dependent glyceraldehydephosphate dehydrogenase subunit B; Flags: Precursor && PF02800:Glyceraldehyde 3-phosphate dehydrogenase, C-terminal domain|PF00044:Glyceraldehyde 3-phosphate dehydrogenase, NAD binding domain	-
Solyc07g042630.3	71.4562	64.5307	64.0096	751.458	799.791	834.072	66.6655	795.107	-3.57834	1.46791e-158	5.86415e-157	-	7	56220171	56230720	-	2813	protein_coding	- && Q8W3Z2.1 RecName: Full=Lupeol synthase && PF13243:Squalene-hopene cyclase C-terminal domain|PF13249:Squalene-hopene cyclase N-terminal domain	-
Solyc06g076400.3	28.0031	26.5715	18.4137	773.059	779.927	800.989	24.3294	784.658	-5.02082	3.46587e-158	1.3823e-156	-	6	47613820	47617551	+	3205	protein_coding	- && P49598.1 RecName: Full=Protein phosphatase 2C 37; Short=AtPP2C37; AltName: Full=Protein ABA-HYPERSENSITIVE GERMINATION 3; AltName: Full=Protein phosphatase 2C A; Short=PP2CA && PF00481:Protein phosphatase 2C	PP2C
Solyc09g015770.3	4384.9	4219.17	4099.25	7899.98	7905.9	7935.71	4234.44	7913.86	-0.902617	7.31455e-158	2.91249e-156	-	9	10988362	10990402	-	1347	protein_coding	- && Q93WU8.2 RecName: Full=Probable WRKY transcription factor 54; AltName: Full=WRKY DNA-binding protein 54 && PF03106:WRKY DNA -binding domain	WRKY
Solyc05g025820.3	1408.85	1428.22	1523.08	329.687	257.188	288.717	1453.38	291.864	2.31924	1.03084e-157	4.09784e-156	-	5	36961096	36963070	-	1418	protein_coding	- && Q8GXZ3.1 RecName: Full=Serine/threonine-protein kinase At5g01020 && -	-
Solyc01g091160.3	717.459	741.154	763.731	2258.92	2411.92	2195.45	740.781	2288.76	-1.6268	1.46551e-157	5.81624e-156	-	1	84726869	84740661	+	2851	protein_coding	- && P46637.1 RecName: Full=Arginase 1, mitochondrial; AltName: Full=Arginine amidohydrolase 1; Flags: Precursor && PF00491:Arginase family	-
Solyc01g111260.2	866.165	891.093	882.982	2439.68	2363.83	2457.1	880.08	2420.2	-1.4593	1.67505e-157	6.63699e-156	-	1	97481450	97483006	+	1473	protein_coding	- && - && PF00388:Phosphatidylinositol-specific phospholipase C, X domain	PI-PLC-X
Solyc09g083210.3	1464.85	1395.95	1401.2	3557.21	3578.67	3334.28	1420.67	3490.05	-1.29662	6.29609e-157	2.4906e-155	-	9	69303107	69307023	+	1983	protein_coding	- && Q0GXS4.1 RecName: Full=Serine/threonine receptor-like kinase NFP; Short=RLK NFP; AltName: Full=Nod factor perception protein; AltName: Full=Nod-factor receptor 5; Flags: Precursor && PF00069:Protein kinase domain	Pkinase
Solyc07g040710.3	3118.97	3111.71	3165.41	1092.51	1168.84	1254.11	3132.03	1171.82	1.41681	1.17482e-156	4.63979e-155	-	7	49539060	49541243	+	1590	protein_coding	- && O64851.1 RecName: Full=IQ domain-containing protein IQM4; AltName: Full=IQ motif-containing protein 4 && -	-
Solyc06g071820.3	231.75	251.48	255.162	1185.74	1222.16	1310.25	246.13	1239.38	-2.33172	3.39517e-156	1.33869e-154	-	6	44380728	44390984	-	2432	protein_coding	- && Q9FMK7.1 RecName: Full=BTB/POZ and TAZ domain-containing protein 1; AltName: Full=BTB and TAZ domain protein 1 && PF02135:TAZ zinc finger|PF00651:BTB/POZ domain	zf-TAZ
Solyc03g059260.3	1119.16	1147.32	1101.32	2856.91	2883.43	2776.9	1122.6	2839.08	-1.3387	7.2525e-156	2.85496e-154	-	3	30407099	30412018	-	1993	protein_coding	- && F4J3G5.1 RecName: Full=Carboxyl-terminal-processing peptidase 3, chloroplastic; AltName: Full=D1 C-terminal processing protease 3; AltName: Full=Photosystem II D1 protein processing peptidase 3; Flags: Precursor && PF13180:PDZ domain|PF03572:Peptidase family S41	Peptidase_S41
Solyc10g008280.3	7190.04	7172.4	7112.96	3989.21	3898.59	3876.63	7158.46	3921.48	0.868502	8.63871e-156	3.39514e-154	-	10	2400135	2407954	-	3429	protein_coding	- && F4I114.1 RecName: Full=Probable serine/threonine-protein kinase At1g09600 && PF00069:Protein kinase domain	Pkinase
Solyc07g043570.3	305.137	306.521	346.353	1389.23	1367.49	1381.43	319.337	1379.38	-2.10895	9.08096e-156	3.56317e-154	-	7	57611813	57618426	+	1461	protein_coding	- && Q94A68.1 RecName: Full=Uncharacterized oxidoreductase At1g06690, chloroplastic; Flags: Precursor && PF00248:Aldo/keto reductase family	Aldo_ket_red
Solyc06g053980.3	188.297	177.459	194.659	1025.44	1118.66	1142.84	186.805	1095.65	-2.55202	1.40269e-155	5.49497e-154	-	6	36953727	36955113	-	1067	protein_coding	- && Q9M7I7.1 RecName: Full=Chlorophyllase-2, chloroplastic; Short=AtCLH2; AltName: Full=Chlorophyll-chlorophyllido hydrolase 2; Short=Chlase 2; Flags: Precursor && PF07224:Chlorophyllase	-
Solyc02g072160.3	694.284	699.399	678.677	2023.59	2071.09	2119.26	690.787	2071.32	-1.58489	1.74358e-155	6.81935e-154	-	2	42040193	42048176	+	2311	protein_coding	- && - && PF13460:NAD(P)H-binding|PF01370:NAD dependent epimerase/dehydratase family|PF08547:Complex I intermediate-associated protein 30 (CIA30)	Epimerase
Solyc01g103050.3	8569.92	9012.47	8667.6	14505.1	14632.5	14558.2	8750	14565.2	-0.735231	1.79856e-155	7.02307e-154	-	1	91610827	91618031	+	4045	protein_coding	- && Q8L7G0.2 RecName: Full=Auxin response factor 1 && PF02309:AUX/IAA family|PF02362:B3 DNA binding domain|PF06507:Auxin response factor	Auxin_resp
Solyc04g007980.3	1093.09	1098.92	1030.29	2828.49	2846.84	2724.77	1074.1	2800.03	-1.38277	5.35627e-155	2.08817e-153	-	4	1636332	1640879	+	1475	protein_coding	- && Q84MB3.1 RecName: Full=1-aminocyclopropane-1-carboxylate oxidase homolog 1 && PF14226:non-haem dioxygenase in morphine synthesis N-terminal|PF03171:2OG-Fe(II) oxygenase superfamily	2OG-FeII_Oxy
Solyc07g054210.3	1134.61	1099.87	1058.35	2834.17	2803.97	2773.89	1097.61	2804.01	-1.35363	6.8997e-155	2.68557e-153	-	7	62692749	62695916	-	1670	protein_coding	- && Q9SDT1.1 RecName: Full=Protochlorophyllide reductase, chloroplastic; Short=PCR; AltName: Full=NADPH-protochlorophyllide oxidoreductase; Short=POR; Flags: Precursor && PF00106:short chain dehydrogenase	adh_short
Solyc02g085730.3	6455.2	6324.01	6152.81	11013.8	10787.2	11144.7	6310.67	10981.9	-0.799535	8.76458e-155	3.40596e-153	-	2	49169184	49170468	+	1116	protein_coding	- && Q75KD7.1 RecName: Full=Allene oxide cyclase, chloroplastic; Short=OsAOC; AltName: Full=Protein COLEOPTILE PHOTOMORPHOGENESIS 2; AltName: Full=Protein HEBIBA; Flags: Precursor >A2XID3.1 RecName: Full=Allene oxide cyclase, chloroplastic; Short=OsAOC; Flags: Precursor && PF06351:Allene oxide cyclase	-
Solyc11g012360.2	37.6594	29.4184	25.4285	724.174	724.516	757.882	30.8354	735.524	-4.58357	2.54427e-154	9.87136e-153	-	11	5208623	5213127	+	1972	protein_coding	- && Q8LG88.2 RecName: Full=Tonoplast dicarboxylate transporter; Short=AttDT; AltName: Full=Sodium-dicarboxylate cotransporter-like; Short=AtSDAT; AltName: Full=Vacuolar malate transporter && PF00939:Sodium:sulfate symporter transmembrane region	Na_sulph_symp
Solyc09g075830.3	4641.76	4393.78	4538.54	8534.34	8380.55	8176.31	4524.69	8363.73	-0.886142	1.16778e-153	4.52358e-152	-	9	67886536	67893666	+	5948	protein_coding	- && Q94KE2.2 RecName: Full=Protein TIME FOR COFFEE && -	-
Solyc12g099400.2	703.94	779.113	817.219	2299.85	2368.01	2341.82	766.757	2336.56	-1.60642	4.40461e-153	1.70347e-151	-	12	67543374	67546725	-	1471	protein_coding	- && - && -	-
Solyc12g009510.2	2351.3	2117.18	2095.66	648.005	672.242	656.631	2188.04	658.959	1.73074	5.72039e-153	2.20882e-151	-	12	2768304	2779537	-	7210	protein_coding	- && Q9C9H7.2 RecName: Full=Receptor-like protein 12; Short=AtRLP12; Flags: Precursor && PF13855:Leucine rich repeat|PF08263:Leucine rich repeat N-terminal domain	LRRNT_2
Solyc11g072600.2	421.012	499.164	484.895	1735.97	1751.18	1710.25	468.357	1732.46	-1.88609	8.17173e-153	3.15034e-151	-	11	56068300	56071320	-	1584	protein_coding	- && Q9SK03.2 RecName: Full=Ethylene-responsive transcription factor RAP2-7; AltName: Full=Protein RELATED TO APETALA2 7; AltName: Full=Protein TARGET OF EAT 1 && PF00847:AP2 domain	AP2
Solyc01g106280.3	10178.6	9675.81	9413.8	17480.2	17085.2	16829.8	9756.08	17131.7	-0.812417	1.27845e-152	4.9208e-151	-	1	94118432	94121163	-	2543	protein_coding	- && Q7Y214.1 RecName: Full=Transcription factor GTE7; AltName: Full=Bromodomain-containing protein GTE7; AltName: Full=Protein GLOBAL TRANSCRIPTION FACTOR GROUP E7 && PF00439:Bromodomain|PF17035:Bromodomain extra-terminal - transcription regulation	Bromodomain
Solyc09g007850.3	4608.93	4659.5	4731.45	8183.05	8165.18	8346.73	4666.62	8231.66	-0.818734	1.99716e-152	7.67499e-151	-	9	1378080	1380890	-	1018	protein_coding	- && P49313.1 RecName: Full=30 kDa ribonucleoprotein, chloroplastic; AltName: Full=CP-RBP30; Flags: Precursor && PF00076:RNA recognition motif. (a.k.a. RRM, RBD, or RNP domain)	RRM_1
Solyc06g005940.3	9232.34	8875.82	8500.13	4657.68	4630.42	4480.13	8869.43	4589.41	0.950553	3.35182e-152	1.28605e-150	-	6	921054	938479	-	4377	protein_coding	- && Q9FIM2.1 RecName: Full=ATP-dependent zinc metalloprotease FTSH 9, chloroplastic; Short=AtFTSH9; Flags: Precursor && PF00085:Thioredoxin|PF00004:ATPase family associated with various cellular activities (AAA)|PF01434:Peptidase family M41|PF13848:Thioredoxin-like domain	AAA
Solyc01g079470.3	3939.75	3831.04	3346.04	13471.7	13245.2	13516.6	3705.61	13411.1	-1.85593	8.29793e-152	3.17877e-150	-	1	78377114	78377488	+	375	protein_coding	- && O22914.1 RecName: Full=Calvin cycle protein CP12-1, chloroplastic; AltName: Full=CP12 domain-containing protein 1; AltName: Full=Chloroplast protein 12-1; Flags: Precursor && PF02672:CP12 domain	-
Solyc07g007060.2	1521.82	1554.43	1608.13	421.772	415.055	422.048	1561.46	419.625	1.89606	1.79916e-151	6.88136e-150	-	7	1836748	1837995	-	1167	protein_coding	- && Q9ZT63.2 RecName: Full=Metal tolerance protein 1; Short=AtMTP1; AltName: Full=ZAT1p; AltName: Full=Zinc transporter ZAT-1; Contains: RecName: Full=Metal tolerance protein 1 short form && PF01545:Cation efflux family	-
Solyc02g090430.3	1167.44	1151.11	1164.45	2962.63	2931.52	2797.95	1161	2897.37	-1.31898	2.16625e-151	8.27236e-150	-	2	52627878	52632625	+	2453	protein_coding	- && Q9CAD5.1 RecName: Full=Mitogen-activated protein kinase kinase kinase YODA; AltName: Full=YODA MAPKK kinase && PF00069:Protein kinase domain	Pkinase
Solyc08g074240.3	4237.16	4271.36	4154.49	1988.35	2014.64	1924.78	4221	1975.92	1.09523	2.26108e-151	8.62092e-150	-	8	58476718	58479886	+	1203	protein_coding	- && O48549.2 RecName: Full=40S ribosomal protein S6-1 && PF01092:Ribosomal protein S6e	-
Solyc02g088230.3	4644.65	4759.14	4756.88	1938.33	2175.64	2135.3	4720.22	2083.09	1.17915	2.42498e-151	9.23128e-150	-	2	51007870	51031092	-	5786	protein_coding	- && Q6R8G7.2 RecName: Full=Phosphate transporter PHO1 homolog 3; AltName: Full=Protein PHO1 homolog 3; Short=AtPHO1;H3 && PF03105:SPX domain|PF03124:EXS family	SPX
Solyc09g074230.3	1896.49	1968.19	1970.27	601.394	639.833	600.491	1944.98	613.906	1.66363	2.77378e-151	1.05425e-149	-	9	66428860	66432939	-	1910	protein_coding	- && P93051.2 RecName: Full=Sugar transporter ERD6-like 7 && PF00083:Sugar (and other) transporter	Sugar_tr
Solyc12g011350.2	773.465	755.389	774.253	52.2951	51.2284	56.1394	767.702	53.221	3.84908	6.24818e-151	2.37108e-149	-	12	4193269	4194473	-	829	protein_coding	- && - && -	-
Solyc06g048740.2	142.912	132.857	171.861	982.239	991.113	1003.49	149.21	992.282	-2.72987	6.54e-151	2.47795e-149	-	6	31744465	31747985	+	3243	protein_coding	- && Q2R2D5.1 RecName: Full=Receptor kinase-like protein Xa21; Contains: RecName: Full=Receptor kinase-like protein Xa21, processed; Flags: Precursor && PF13855:Leucine rich repeat|PF08263:Leucine rich repeat N-terminal domain|PF00069:Protein kinase domain	Pkinase
Solyc06g075610.1	2704.71	2689.41	2727.86	1029.99	1088.34	1066.65	2707.33	1061.66	1.35004	9.27821e-151	3.50994e-149	-	6	47138761	47140632	-	1872	protein_coding	- && Q9FGH9.1 RecName: Full=Exocyst complex component EXO70B1; Short=AtExo70b1; AltName: Full=Exocyst subunit Exo70 family protein B1 && PF03081:Exo70 exocyst complex subunit	Exo70
Solyc12g095910.2	2253.77	2235.8	2312.24	4767.95	4971.25	4648.55	2267.27	4795.92	-1.08053	1.02351e-150	3.86591e-149	-	12	65994275	65999693	+	1812	protein_coding	- && P49043.1 RecName: Full=Vacuolar-processing enzyme; Short=VPE; Flags: Precursor && PF01650:Peptidase C13 family	-
novel.100	584.203	545.664	525.23	1783.72	1863.04	1910.75	551.699	1852.5	-1.74901	1.28588e-150	4.84936e-149	-	10	20892064	20895271	-	3208	-	- && - && -	-
Solyc12g094660.2	4079.76	4218.22	4046.63	1745.07	1828.54	1618.02	4114.87	1730.54	1.25008	6.22994e-150	2.3458e-148	-	12	65796650	65804016	-	5360	protein_coding	- && Q9STE5.1 RecName: Full=Putative disease resistance RPP13-like protein 2 && PF13968:Domain of unknown function (DUF4220)|PF04578:Protein of unknown function, DUF594|PF00931:NB-ARC domain	NB-ARC
Solyc04g072890.3	65.6625	58.8368	50.8569	720.764	726.607	755.877	58.4521	734.416	-3.65603	6.60277e-150	2.48233e-148	-	4	59929766	59932272	+	862	protein_coding	- && - && -	-
Solyc06g072490.3	3871.19	3837.68	3838.82	1806.46	1810.77	1772.4	3849.23	1796.54	1.09951	1.42134e-148	5.33532e-147	-	6	44851343	44854024	+	875	protein_coding	- && Q285L8.1 RecName: Full=40S ribosomal protein S3a; AltName: Full=Protein cyc07 && PF01015:Ribosomal S3Ae family	-
Solyc08g077780.3	1218.62	1173.89	1236.35	2919.43	2944.07	3072.63	1209.62	2978.71	-1.30016	1.58449e-148	5.93852e-147	-	8	61810781	61814742	+	2067	protein_coding	- && A2ZAB5.2 RecName: Full=Serine/threonine-protein kinase SAPK3; AltName: Full=Osmotic stress/abscisic acid-activated protein kinase 3; AltName: Full=Protein kinase REK >P0C5D6.1 RecName: Full=Serine/threonine-protein kinase SAPK3; AltName: Full=Osmotic stress/abscisic acid-activated protein kinase 3; AltName: Full=Protein kinase REK && PF00069:Protein kinase domain	Pkinase
Solyc08g006890.3	28382.6	28390.7	28459.7	19332.2	18896	18845.8	28411	19024.6	0.578715	2.04653e-148	7.65839e-147	-	8	1457094	1460299	+	1914	protein_coding	- && Q9ZRR5.1 RecName: Full=Tubulin alpha-3 chain && PF03953:Tubulin C-terminal domain|PF00091:Tubulin/FtsZ family, GTPase domain	Tubulin
Solyc02g082510.1	4907.3	4854.99	4937.51	2166.84	2399.37	2304.72	4899.93	2290.31	1.09651	5.31275e-148	1.98504e-146	-	2	46754078	46755355	+	1278	protein_coding	- && Q9SVG0.1 RecName: Full=Amino acid transporter ANTL2; AltName: Full=Aromatic and neutral amino acid transporter-like protein 2 && PF01490:Transmembrane amino acid transporter protein	Aa_trans
Solyc12g006840.2	2446.89	2775.77	2805.02	784.427	878.202	776.93	2675.89	813.186	1.7185	9.7557e-148	3.63948e-146	-	12	1254159	1261050	+	5767	protein_coding	- && Q9LW83.2 RecName: Full=G-type lectin S-receptor-like serine/threonine-protein kinase CES101; AltName: Full=Protein CALLUS EXPRESSION OF RBCS 101; Flags: Precursor && -	-
Solyc04g063290.3	5486.68	5874.19	5629.34	2802.34	2853.11	2813.99	5663.4	2823.15	1.0043	2.74307e-147	1.02176e-145	-	4	55433099	55435353	-	1465	protein_coding	- && Q9SCM3.1 RecName: Full=40S ribosomal protein S2-4 && PF00333:Ribosomal protein S5, N-terminal domain|PF03719:Ribosomal protein S5, C-terminal domain	-
Solyc01g091320.3	26.0719	20.8776	34.1969	677.563	731.835	772.92	27.0488	727.439	-4.74116	4.29075e-147	1.5958e-145	-	1	84836299	84839609	-	1629	protein_coding	- && Q8L7W5.1 RecName: Full=Methylsterol monooxygenase 1-1; AltName: Full=Sterol 4-alpha-methyl-oxidase 1-1; Short=AtSMO1-1 && PF04116:Fatty acid hydroxylase superfamily	-
Solyc09g082630.3	188.297	186	169.231	983.376	1035.02	1022.54	181.176	1013.65	-2.48608	8.48669e-147	3.15151e-145	-	9	68773923	68776259	+	890	protein_coding	- && D7T737.1 RecName: Full=1,2-dihydroxy-3-keto-5-methylthiopentene dioxygenase 1; AltName: Full=Acireductone dioxygenase (Fe(2+)-requiring) 1; Short=ARD 1; Short=Fe-ARD 1 && PF03079:ARD/ARD' family	-
Solyc08g080620.2	572.615	595.011	544.52	2069.07	1825.4	1939.82	570.715	1944.76	-1.76897	5.50461e-146	2.041e-144	-	8	63965721	63977521	+	1842	protein_coding	- && P50701.1 RecName: Full=Osmotin-like protein OSML13; AltName: Full=PA13; Flags: Precursor && PF00314:Thaumatin family	Thaumatin
Solyc09g097760.3	58.9031	49.347	72.778	920.849	741.244	794.974	60.3427	819.023	-3.75624	6.98295e-146	2.58519e-144	-	9	72285937	72286986	-	933	protein_coding	- && - && PF07172:Glycine rich protein family	-
Solyc02g079710.3	271.34	267.613	273.575	1263.04	1191.84	1175.92	270.843	1210.27	-2.15906	1.56435e-145	5.78262e-144	-	2	44725429	44729783	-	3444	protein_coding	- && O81905.1 RecName: Full=Receptor-like serine/threonine-protein kinase SD1-8; AltName: Full=Arabidopsis thaliana receptor kinase 3; AltName: Full=S-domain-1 (SD1) receptor kinase 8; Short=SD1-8; Flags: Precursor && PF01453:D-mannose binding lectin|PF07714:Protein tyrosine kinase|PF08276:PAN-like domain|PF00954:S-locus glycoprotein domain	Pkinase_Tyr
Solyc12g006140.2	8.69062	2.84694	7.8916	2071.34	2004.18	1871.65	6.47639	1982.39	-8.25179	2.27364e-145	8.39172e-144	-	12	693028	694539	-	944	protein_coding	- && P12062.1 RecName: Full=Chlorophyll a-b binding protein 37, chloroplastic; AltName: Full=LHCII type I CAB-37; Short=LHCP; Flags: Precursor && PF00504:Chlorophyll A-B binding protein	-
Solyc04g082500.3	1169.37	1249.81	1224.07	3092.23	2905.38	2996.44	1214.42	2998.02	-1.30324	4.12615e-145	1.52059e-143	-	4	66238341	66253598	-	3744	protein_coding	- && Q0WRY5.1 RecName: Full=Serine/threonine-protein kinase CDL1; AltName: Full=Protein CDG1-like 1 && PF00069:Protein kinase domain|PF07714:Protein tyrosine kinase	Pkinase_Tyr
Solyc04g064870.3	1675.36	1569.61	1530.09	442.235	392.054	410.018	1591.69	414.769	1.94127	5.81478e-145	2.13965e-143	-	4	56043901	56045429	+	790	protein_coding	- && P16273.2 RecName: Full=Pathogen-related protein && -	-
Solyc02g084980.3	12.5531	21.8266	11.399	823.08	851.019	811.014	15.2595	828.371	-5.77014	1.04641e-144	3.8446e-143	-	2	48648845	48651237	-	2226	protein_coding	- && C7G304.1 RecName: Full=Galactinol synthase 2; Short=GolS-2; Short=SlGolS2 && PF01501:Glycosyl transferase family 8	Glyco_transf_8
Solyc02g082950.3	821.746	952.777	861.061	95.4955	104.548	86.2141	878.528	95.4191	3.20407	1.32709e-144	4.86847e-143	-	2	47116964	47121365	+	1938	protein_coding	- && O80919.2 RecName: Full=Protein trichome birefringence-like 34 && PF13839:GDSL/SGNH-like Acyl-Esterase family found in Pmr5 and Cas1p|PF14416:PMR5 N terminal Domain|PF00182:Chitinase class I	-
Solyc01g081570.3	2171.69	2173.17	2210.52	761.69	806.064	779.937	2185.13	782.564	1.48107	1.4753e-144	5.40403e-143	-	1	80619622	80623531	+	2971	protein_coding	- && - && PF03080:Domain of unknown function (DUF239)|PF14365:Domain of unknown function (DUF4409)	-
Solyc05g052760.3	1230.21	1288.72	1286.33	2989.92	3194.98	3051.58	1268.42	3078.83	-1.27928	1.7564e-144	6.42398e-143	-	5	63804571	63810291	+	2770	protein_coding	- && Q39033.1 RecName: Full=Phosphoinositide phospholipase C 2; AltName: Full=Phosphoinositide phospholipase PLC2; Short=AtPLC2; Short=PI-PLC2 && PF00388:Phosphatidylinositol-specific phospholipase C, X domain|PF09279:Phosphoinositide-specific phospholipase C, efhand-like|PF00387:Phosphatidylinositol-specific phospholipase C, Y domain|PF00168:C2 domain	PI-PLC-X
Solyc12g088040.2	878.718	808.532	952.253	93.2218	94.093	104.259	879.834	97.1912	3.17675	1.72504e-143	6.29976e-142	-	12	64519132	64522303	+	2021	protein_coding	- && Q9LZM4.1 RecName: Full=Wall-associated receptor kinase-like 20; Flags: Precursor && PF07714:Protein tyrosine kinase|PF13947:Wall-associated receptor kinase galacturonan-binding	Pkinase_Tyr
Solyc09g075450.3	2806.1	2918.12	2926.91	1211.88	1162.57	1170.91	2883.71	1181.79	1.28763	1.93386e-143	7.05175e-142	-	9	67572593	67581449	-	2157	protein_coding	- && P93033.2 RecName: Full=Fumarate hydratase 1, mitochondrial; Short=Fumarase 1; Flags: Precursor && PF10415:Fumarase C C-terminus|PF00206:Lyase	-
Solyc02g089640.3	4121.29	3921.19	4040.5	1651.84	1845.27	1692.2	4027.66	1729.77	1.21888	2.63459e-143	9.5925e-142	-	2	52026447	52031934	-	4776	protein_coding	- && Q9LJP4.1 RecName: Full=Xyloglucan glycosyltransferase 4; AltName: Full=Cellulose synthase-like protein C4; Short=AtCslC4; AltName: Full=Xyloglucan synthase 4 && PF13641:Glycosyltransferase like family 2	-
Solyc12g007110.2	7096.37	6830.76	6867.44	3798.22	3766.86	3627.01	6931.53	3730.69	0.894019	3.16022e-143	1.14891e-141	-	12	1549549	1559999	+	3009	protein_coding	- && Q9LV48.1 RecName: Full=Proline-rich receptor-like protein kinase PERK1; AltName: Full=Proline-rich extensin-like receptor kinase 1; Short=AtPERK1 && PF10502:Signal peptidase, peptidase S26|PF07714:Protein tyrosine kinase	Pkinase_Tyr
Solyc11g011920.2	13316.9	13245.9	13577.9	20408.7	20559.3	20248.3	13380.2	20405.5	-0.608732	3.5297e-143	1.28131e-141	-	11	4848667	4855621	-	2066	protein_coding	- && Q07346.1 RecName: Full=Glutamate decarboxylase; Short=GAD && PF00282:Pyridoxal-dependent decarboxylase conserved domain	-
novel.129	61.8	56.9388	38.5811	736.679	723.471	694.725	52.44	718.292	-3.78412	4.83145e-143	1.75124e-141	-	11	13453294	13465810	+	11831	-	- && Q8I7P9.1 RecName: Full=Retrovirus-related Pol polyprotein from transposon opus; Includes: RecName: Full=Protease; Includes: RecName: Full=Reverse transcriptase; Includes: RecName: Full=Endonuclease && PF00665:Integrase core domain	rve
Solyc04g078550.3	4054.66	3820.6	3830.93	1787.13	1662.31	1676.16	3902.06	1708.53	1.19209	6.70077e-143	2.42518e-141	-	4	63345240	63346947	+	1501	protein_coding	- && Q9STX0.1 RecName: Full=Probable WRKY transcription factor 7; AltName: Full=WRKY DNA-binding protein 7 && PF03106:WRKY DNA -binding domain|PF10533:Plant zinc cluster domain	WRKY
Solyc01g098520.3	1374.08	1375.07	1626.55	3927.82	3877.68	4065.1	1458.57	3956.86	-1.43868	1.1363e-142	4.10361e-141	-	1	88883868	88895939	-	5425	protein_coding	- && - && -	-
Solyc10g050890.2	1567.21	1335.22	1439.78	327.413	331.417	310.772	1447.4	323.2	2.16347	1.13721e-142	4.10361e-141	-	10	51044816	51047527	-	2258	protein_coding	- && P38500.1 RecName: Full=Ferredoxin--nitrite reductase, chloroplastic; Flags: Precursor && PF01077:Nitrite and sulphite reductase 4Fe-4S domain|PF03460:Nitrite/Sulfite reductase ferredoxin-like half domain	-
Solyc06g083180.3	2807.07	2781.46	2748.91	1134.58	1078.93	1157.88	2779.15	1123.8	1.30606	2.76396e-142	9.95889e-141	-	6	48756099	48759052	-	1195	protein_coding	- && P49199.2 RecName: Full=40S ribosomal protein S8 && PF01201:Ribosomal protein S8e	-
Solyc04g048900.3	7763.62	8222.92	8172.19	13359.1	13519.1	13661.9	8052.91	13513.4	-0.746741	3.45952e-142	1.24466e-140	-	4	38504741	38508764	+	2078	protein_coding	- && O04153.2 RecName: Full=Calreticulin-3; AltName: Full=Protein PRIORITY IN SWEET LIFE 1; Flags: Precursor && PF00262:Calreticulin family	-
Solyc08g076480.3	323.484	349.225	346.353	1361.95	1304.76	1335.32	339.687	1334.01	-1.9727	4.28811e-142	1.54048e-140	-	8	60608075	60612575	+	2696	protein_coding	- && Q9ZP40.1 RecName: Full=Plastoglobulin-1, chloroplastic; Flags: Precursor [Pisum sativum] && PF04755:PAP_fibrillin	-
Solyc05g054640.3	5056.01	4846.44	4971.71	2509.03	2405.64	2331.79	4958.05	2415.49	1.03819	7.4822e-142	2.68396e-140	-	5	65356981	65364226	+	3698	protein_coding	- && Q54JE4.1 RecName: Full=2-oxoglutarate dehydrogenase, mitochondrial; AltName: Full=2-oxoglutarate dehydrogenase complex component E1; Short=OGDC-E1; AltName: Full=Alpha-ketoglutarate dehydrogenase; Flags: Precursor && -	-
Solyc05g055870.3	1004.25	1114.1	1051.34	2662.5	2764.24	2827.02	1056.56	2751.26	-1.38101	1.28273e-141	4.59453e-140	-	5	66184979	66187520	-	1522	protein_coding	- && Q3E6P4.1 RecName: Full=F-box protein At2g02240 && PF14299:Phloem protein 2	-
Solyc01g006400.3	1338.36	1260.25	1238.1	3310.51	3091.48	3086.67	1278.9	3162.88	-1.30642	1.70379e-141	6.09369e-140	-	1	1020863	1022356	-	661	protein_coding	- && - && -	-
Solyc01g107100.3	758.981	861.675	888.243	78.4427	61.6832	43.1071	836.299	61.0777	3.78826	2.39694e-141	8.56014e-140	-	1	94627063	94627719	+	657	protein_coding	- && - && -	-
Solyc10g077120.2	1938.01	1813.5	1718.61	4191.57	4071.09	4195.42	1823.37	4152.69	-1.18821	2.6968e-141	9.61686e-140	-	10	60094160	60094744	+	585	protein_coding	- && P80470.2 RecName: Full=Photosystem II core complex proteins psbY, chloroplastic; AltName: Full=L-arginine-metabolizing enzyme; Short=L-AME; Contains: RecName: Full=Photosystem II protein psbY-1, chloroplastic; AltName: Full=psbY-A1; Contains: RecName: Full=Photosystem II protein psbY-2, chloroplastic; AltName: Full=psbY-A2; Flags: Precursor && PF06298:Photosystem II protein Y (PsbY)	-
Solyc06g082940.3	5589.03	5092.23	5104.99	11796	11383.2	10481	5262.08	11220.1	-1.09234	3.37986e-141	1.2035e-139	-	6	48605344	48606576	+	877	protein_coding	- && Q9SUI4.2 RecName: Full=Photosystem I reaction center subunit XI, chloroplastic; Short=PSI-L; AltName: Full=PSI subunit V; Flags: Precursor && PF02605:Photosystem I reaction centre subunit XI	-
Solyc01g079950.3	1123.99	1240.32	1212.68	152.338	208.05	218.543	1192.33	192.977	2.62141	4.11207e-141	1.46208e-139	-	1	78954681	78956514	-	1457	protein_coding	- && - && PF14543:Xylanase inhibitor N-terminal|PF14541:Xylanase inhibitor C-terminal	-
Solyc09g098070.3	4194.67	4446.92	4110.64	1975.85	1929.95	1900.72	4250.75	1935.51	1.13522	4.38708e-141	1.55757e-139	-	9	72474983	72479972	-	2186	protein_coding	- && Q8L612.1 RecName: Full=MACPF domain-containing protein At1g14780 && PF01823:MAC/Perforin domain	-
Solyc07g043460.3	42.4875	51.245	50.8569	663.921	660.742	728.81	48.1965	684.491	-3.82619	8.08049e-141	2.86467e-139	-	7	57374067	57376529	+	2155	protein_coding	- && Q05047.1 RecName: Full=Secologanin synthase; Short=SLS; AltName: Full=CYPLXXII; AltName: Full=Cytochrome P450 72A1 && PF00067:Cytochrome P450	p450
Solyc01g079880.3	2636.15	2700.8	2532.33	5212.46	5097.75	5220.97	2623.09	5177.06	-0.981251	2.98907e-140	1.05813e-138	-	1	78883463	78887702	-	1227	protein_coding	- && P24805.1 RecName: Full=Stem-specific protein TSJT1 && PF12481:Aluminium induced protein	-
Solyc02g087330.3	2451.72	2262.37	2250.86	781.017	716.152	810.012	2321.65	769.06	1.59353	3.84067e-140	1.35761e-138	-	2	50402604	50404497	-	567	protein_coding	- && - && -	-
Solyc01g099810.3	355.35	390.98	321.802	1423.34	1408.26	1488.7	356.044	1440.1	-2.01798	4.95556e-140	1.74916e-138	-	1	89826751	89833430	-	922	protein_coding	- && Q9XFR5.1 RecName: Full=Serine/arginine-rich splicing factor SR30; Short=At-SR30; Short=At-SRp30; Short=AtSR30; AltName: Full=SF2/ASF-like splicing modulator Srp30; AltName: Full=Serine-arginine rich RNA binding protein 30 && PF00076:RNA recognition motif. (a.k.a. RRM, RBD, or RNP domain)	RRM_1
Solyc10g051010.2	2052.92	1998.55	2110.56	4393.93	4331.42	4183.39	2054.01	4302.91	-1.06624	6.38469e-140	2.25032e-138	-	10	51281956	51298989	-	4257	protein_coding	- && H2DH21.1 RecName: Full=Cytochrome P450 CYP72A219; AltName: Full=Cytochrome P450 CYP72A129 [Panax ginseng] && PF00067:Cytochrome P450|PF04784:Protein of unknown function, DUF547|PF13041:PPR repeat family|PF14389:Leucine-zipper of ternary complex factor MIP1	p450
Solyc01g006300.3	2155.27	2113.38	2153.53	766.238	728.698	790.964	2140.73	761.967	1.49009	8.57882e-140	3.01927e-138	-	1	888483	891334	-	1245	protein_coding	- && P11965.1 RecName: Full=Lignin-forming anionic peroxidase; AltName: Full=TOPA; Flags: Precursor && PF00141:Peroxidase	-
Solyc04g009030.3	9355.94	9601.79	9690	15523.7	15026.7	15380.2	9549.24	15310.2	-0.680838	8.70542e-140	3.05939e-138	-	4	2597623	2600795	+	1487	protein_coding	- && P09043.1 RecName: Full=Glyceraldehyde-3-phosphate dehydrogenase A, chloroplastic; AltName: Full=NADP-dependent glyceraldehydephosphate dehydrogenase subunit A; Flags: Precursor && PF02800:Glyceraldehyde 3-phosphate dehydrogenase, C-terminal domain|PF00044:Glyceraldehyde 3-phosphate dehydrogenase, NAD binding domain	-
Solyc01g056850.3	221.128	270.46	271.822	1236.89	1178.25	1293.21	254.47	1236.12	-2.27858	1.19123e-139	4.18034e-138	-	1	56980456	56987295	-	2589	protein_coding	- && Q6PEI7.1 RecName: Full=CTP synthase 1; AltName: Full=CTP synthetase 1; AltName: Full=UTP--ammonia ligase 1 && PF00117:Glutamine amidotransferase class-I|PF06418:CTP synthase N-terminus	CTP_synth_N
Solyc02g078170.2	1340.29	1221.34	1194.26	283.076	242.551	249.62	1251.96	258.416	2.27846	4.18013e-139	1.4648e-137	-	2	43505731	43508581	-	2737	protein_coding	- && Q9S9U1.1 RecName: Full=L-type lectin-domain containing receptor kinase VII.1; Short=LecRK-VII.1; Flags: Precursor && PF00139:Legume lectin domain|PF07714:Protein tyrosine kinase	Pkinase_Tyr
Solyc12g088280.2	90.7687	101.541	99.0834	775.332	753.79	790.964	97.131	773.362	-2.99234	5.27533e-139	1.84591e-137	-	12	64692540	64710733	+	3027	protein_coding	- && Q9CAU3.1 RecName: Full=Serine carboxypeptidase-like 2; Flags: Precursor && PF00450:Serine carboxypeptidase	Peptidase_S10
Solyc03g005260.3	2059.68	1998.55	1977.28	695.753	617.878	679.688	2011.84	664.439	1.5988	5.32498e-139	1.8606e-137	-	3	148772	153939	-	2331	protein_coding	- && Q9LIK9.1 RecName: Full=ATP sulfurylase 1, chloroplastic; Short=AtPS1; Flags: Precursor && PF14306:PUA-like domain|PF01747:ATP-sulfurylase	-
Solyc08g078200.2	92.6999	62.6327	61.3791	799.206	734.971	786.954	72.2373	773.711	-3.42624	1.11033e-138	3.87401e-137	-	8	62155224	62166863	+	4296	protein_coding	- && P22180.1 RecName: Full=Plasma membrane ATPase 1; AltName: Full=Proton pump 1 && PF00702:haloacid dehalogenase-like hydrolase|PF00293:NUDIX domain|PF00690:Cation transporter/ATPase, N-terminus|PF00122:E1-E2 ATPase	E1-E2_ATPase
Solyc12g096500.2	484.743	465.001	458.589	1579.09	1751.18	1597.97	469.444	1642.74	-1.80782	1.49473e-138	5.2077e-137	-	12	66376199	66377702	+	1413	protein_coding	- && Q940T9.2 RecName: Full=Zinc finger protein CONSTANS-LIKE 4 && PF06203:CCT motif|PF00643:B-box zinc finger	CCT
Solyc01g096050.3	863.268	848.389	815.465	2355.56	2270.78	2211.49	842.374	2279.28	-1.43618	1.68708e-138	5.86943e-137	-	1	87008898	87019753	-	1842	protein_coding	- && Q9LNJ5.1 RecName: Full=Transcription factor bHLH13; AltName: Full=Basic helix-loop-helix protein 13; Short=AtbHLH13; Short=bHLH 13; AltName: Full=Transcription factor EN 39; AltName: Full=bHLH transcription factor bHLH013 && PF14215:bHLH-MYC and R2R3-MYB transcription factors N-terminal|PF00010:Helix-loop-helix DNA-binding domain	HLH
Solyc07g005390.3	92.6999	66.4287	113.99	993.608	839.519	917.278	91.0394	916.802	-3.32598	1.73644e-138	6.03253e-137	-	7	296386	302378	+	1785	protein_coding	- && P93338.1 RecName: Full=NADP-dependent glyceraldehyde-3-phosphate dehydrogenase; AltName: Full=Glyceraldehyde-3-phosphate dehydrogenase [NADP(+)]; AltName: Full=Non-phosphorylating glyceraldehyde 3-phosphate dehydrogenase; AltName: Full=Triosephosphate dehydrogenase && PF00171:Aldehyde dehydrogenase family	Aldedh
Solyc08g016150.1	1623.21	1765.1	1680.91	495.667	440.146	497.235	1689.74	477.683	1.82304	1.86003e-138	6.45261e-137	-	8	6950287	6950565	+	279	protein_coding	- && - && -	-
Solyc07g005090.3	1875.24	1858.1	1826.47	628.679	626.241	618.536	1853.27	624.485	1.56942	3.99401e-138	1.38358e-136	-	7	113880	115318	-	1217	protein_coding	- && Q13231.1 RecName: Full=Chitotriosidase-1; AltName: Full=Chitinase-1; Flags: Precursor && PF00704:Glycosyl hydrolases family 18	-
Solyc01g080020.2	648.9	588.368	616.421	1839.42	1972.82	1889.69	617.896	1900.65	-1.62154	4.6749e-138	1.61714e-136	-	1	79001308	79002938	-	1631	protein_coding	- && - && PF14543:Xylanase inhibitor N-terminal|PF14541:Xylanase inhibitor C-terminal	-
Solyc01g097390.3	716.493	846.491	811.957	71.6216	47.0465	43.1071	791.647	53.9251	3.88885	5.69962e-138	1.96881e-136	-	1	88142786	88147023	+	1419	protein_coding	- && Q3L181.1 RecName: Full=Perakine reductase && PF00248:Aldo/keto reductase family	Aldo_ket_red
Solyc01g098700.3	1635.77	1720.5	1797.53	432.003	431.782	331.824	1717.93	398.537	2.11108	9.01405e-138	3.10927e-136	-	1	88994535	89006516	+	2632	protein_coding	- && Q8W0Z7.1 RecName: Full=Branched-chain-amino-acid aminotransferase-like protein 1; Short=Atbcat-like && PF01063:Amino-transferase class IV	-
Solyc01g068590.3	2029.74	2072.57	2188.6	4365.51	4316.78	4358.83	2096.97	4347.04	-1.05108	1.05441e-137	3.63187e-136	-	1	77610872	77650097	+	6551	protein_coding	- && Q8JHZ8.2 RecName: Full=Paladin && PF14566:Inositol hexakisphosphate|PF03364:Polyketide cyclase / dehydrase and lipid transport|PF13419:Haloacid dehalogenase-like hydrolase	-
Solyc07g052203.1	843.956	1024.9	839.14	82.9901	54.3649	88.2191	902.665	75.1914	3.58569	1.30188e-137	4.47793e-136	-	7	60837441	60839885	-	858	protein_coding	- && P09789.1 RecName: Full=Glycine-rich cell wall structural protein 1; Flags: Precursor && -	-
Solyc06g071060.2	2642.91	2802.34	2766.44	989.06	1042.34	1109.76	2737.23	1047.05	1.38515	9.07363e-137	3.11652e-135	-	6	43801316	43805504	+	1503	protein_coding	- && Q08632.1 RecName: Full=Short-chain type dehydrogenase/reductase && PF00106:short chain dehydrogenase	adh_short
Solyc12g042650.2	2777.14	2738.76	2721.72	1109.57	1118.66	1176.92	2745.87	1135.05	1.27371	9.09232e-137	3.11852e-135	-	12	58935945	58938257	-	889	protein_coding	- && Q9XHS0.1 RecName: Full=40S ribosomal protein S12 && PF01248:Ribosomal protein L7Ae/L30e/S12e/Gadd45 family	-
Solyc12g044940.2	3995.75	4235.3	4370.19	1863.3	1882.91	1729.29	4200.42	1825.17	1.20338	2.24019e-136	7.67266e-135	-	12	61228639	61230005	+	1203	protein_coding	- && Q9WYG0.1 RecName: Full=Uncharacterized oxidoreductase TM_0325 && PF00106:short chain dehydrogenase	adh_short
Solyc11g064890.2	1948.63	2089.66	1917.66	4227.95	4165.18	4264.59	1985.31	4219.24	-1.088	2.53628e-136	8.6745e-135	-	11	50467026	50481114	+	3393	protein_coding	- && Q9FHD7.1 RecName: Full=Probable serine/threonine-protein kinase At5g41260 && PF07714:Protein tyrosine kinase	Pkinase_Tyr
Solyc10g079595.1	846.853	809.481	833.002	113.685	101.411	118.294	829.778	111.13	2.9002	4.19369e-136	1.43229e-134	-	10	61231497	61233383	-	959	protein_coding	- && O80366.1 RecName: Full=Two-component response regulator ARR9; AltName: Full=Response reactor 4 && -	-
Solyc03g114580.3	365.006	414.705	443.683	1523.38	1504.44	1545.84	407.798	1524.55	-1.90061	5.4549e-136	1.86042e-134	-	3	66005366	66017625	-	4151	protein_coding	- && Q54R62.1 RecName: Full=Uridine-cytidine kinase C; AltName: Full=Cytidine monophosphokinase C; AltName: Full=Uridine monophosphokinase C && PF00485:Phosphoribulokinase / Uridine kinase family|PF01928:CYTH domain	-
Solyc12g089160.2	1866.55	1701.52	1795.78	3910.77	4100.36	3891.67	1787.95	3967.6	-1.15006	7.16462e-136	2.4401e-134	-	12	65249029	65252332	-	3022	protein_coding	- && C0LGK4.1 RecName: Full=Probable LRR receptor-like serine/threonine-protein kinase At2g16250; Flags: Precursor && PF07714:Protein tyrosine kinase|PF13855:Leucine rich repeat	Pkinase_Tyr
Solyc02g062670.3	702.009	682.317	768.115	45.474	56.4558	43.1071	717.48	48.3456	3.89188	9.09216e-136	3.09223e-134	-	2	34943901	34947426	+	1847	protein_coding	- && Q6Z2G9.1 RecName: Full=Tubby-like F-box protein 5; Short=OsTLP5; AltName: Full=Tubby-like F-box protein 8; Short=OsTLP8 && PF01167:Tub family|PF00646:F-box domain	Tub
Solyc01g094460.3	1141.37	1304.85	1221.44	268.297	258.233	262.652	1222.55	263.061	2.21698	1.07097e-135	3.63726e-134	-	1	85795258	85810176	-	9648	protein_coding	- && Q8GXB3.1 RecName: Full=AT-hook motif nuclear-localized protein 5 && -	-
Solyc10g080220.2	374.662	334.041	351.614	1309.65	1367.49	1354.36	353.439	1343.83	-1.92744	1.25027e-135	4.24024e-134	-	10	61696945	61711930	+	2625	protein_coding	- && Q9C6T2.1 RecName: Full=Pentatricopeptide repeat-containing protein At1g31920 && PF14432:DYW family of nucleic acid deaminases|PF13041:PPR repeat family|PF03763:Remorin, C-terminal region	-
Solyc02g089520.2	341.831	328.347	406.856	1467.67	1435.44	1447.6	359.011	1450.24	-2.0116	1.2752e-135	4.31876e-134	-	2	51951457	51954601	-	2602	protein_coding	- && Q96502.1 RecName: Full=Zinc finger protein CONSTANS-LIKE 2 && PF06203:CCT motif|PF00643:B-box zinc finger	CCT
Solyc04g057830.1	1593.28	1659.77	1647.59	503.625	431.782	479.19	1633.55	471.533	1.79386	1.91707e-135	6.48354e-134	-	4	54877661	54878281	+	621	protein_coding	- && - && PF14009:Domain of unknown function (DUF4228)	-
Solyc11g061985.1	325.415	334.041	329.693	1349.44	1297.44	1238.07	329.717	1294.99	-1.97299	2.25329e-135	7.61004e-134	-	11	49026198	49034332	+	1762	protein_coding	- && - && -	-
Solyc12g035130.2	14956.6	14643.7	14395.1	22642.7	22355.5	22148	14665.1	22382	-0.609997	2.45949e-135	8.29488e-134	-	12	38726899	38734626	+	2848	protein_coding	- && P46942.1 RecName: Full=ATP-dependent RNA helicase-like protein DB10 && PF00271:Helicase conserved C-terminal domain|PF00397:WW domain|PF00270:DEAD/DEAH box helicase	DEAD
Solyc02g081970.3	2100.23	2184.55	2191.23	4292.75	4471.51	4348.8	2158.67	4371.02	-1.0177	2.66749e-135	8.9839e-134	-	2	46274126	46278331	-	2561	protein_coding	- && Q9FYH7.3 RecName: Full=Vacuolar-sorting receptor 6; Short=AtVSR6; AltName: Full=BP80-like protein d; Short=AtBP80d; AltName: Full=Epidermal growth factor receptor-like protein 6; Short=AtELP6; Flags: Precursor && PF02225:PA domain	-
Solyc06g084320.1	20.2781	15.1837	19.2906	691.205	665.969	726.805	18.2508	694.66	-5.24935	2.81827e-135	9.47853e-134	-	6	49530906	49531739	+	834	protein_coding	- && Q93ZT5.1 RecName: Full=EID1-like F-box protein 3 && -	-
Solyc01g094940.3	1478.37	1554.43	1573.93	457.014	429.691	442.098	1535.58	442.935	1.79455	3.43356e-135	1.15319e-133	-	1	86218131	86221600	+	1793	protein_coding	- && Q3EDL4.2 RecName: Full=Probable serine/threonine-protein kinase At1g01540 && PF00069:Protein kinase domain	Pkinase
Solyc08g006930.3	1353.81	1285.87	1212.68	3235.48	3043.39	3127.77	1284.12	3135.54	-1.28854	4.82275e-135	1.61752e-133	-	8	1496954	1500179	-	654	protein_coding	- && Q9SUI5.2 RecName: Full=Photosystem I reaction center subunit psaK, chloroplastic; AltName: Full=PSI-K; AltName: Full=Photosystem I subunit X; Flags: Precursor && PF01241:Photosystem I psaG / psaK	-
Solyc06g074940.3	224.99	179.357	229.733	1166.41	1060.11	1151.86	211.36	1126.13	-2.41199	7.51775e-135	2.51793e-133	-	6	46584717	46588968	+	2782	protein_coding	- && Q9FJH6.1 RecName: Full=ABC transporter F family member 1; Short=ABC transporter ABCF.1; Short=AtABCF1; AltName: Full=GCN20-type ATP-binding cassette protein GCN1 && PF00005:ABC transporter|PF12848:ABC transporter	ABC_tran
Solyc09g061860.3	205.678	204.98	231.487	1091.38	1045.48	1020.53	214.048	1052.46	-2.29541	1.2194e-134	4.07852e-133	-	9	60773134	60786716	+	2956	protein_coding	- && Q9M8Z7.1 RecName: Full=Sterol 3-beta-glucosyltransferase UGT80A2; AltName: Full=UDP-glucose:sterol glucosyltransferase 80A2 && PF03033:Glycosyltransferase family 28 N-terminal domain	-
Solyc02g081890.3	1232.14	1330.47	1286.33	3012.66	2939.88	3009.47	1282.98	2987.34	-1.21916	1.24107e-134	4.14526e-133	-	2	46214113	46220943	-	2540	protein_coding	- && Q9FLD7.1 RecName: Full=Beta-glucuronosyltransferase GlcAT14A; AltName: Full=GT14 family glucuronic acid transferase 1; Short=AtGlcAT14A && PF02485:Core-2/I-Branching enzyme|PF03473:MOSC domain|PF03476:MOSC N-terminal beta barrel domain	MOSC_N
Solyc04g015520.3	106.219	104.388	119.251	841.27	768.426	902.241	109.952	837.312	-2.92699	2.34022e-134	7.80577e-133	-	4	5728929	5736257	+	1351	protein_coding	- && - && PF03763:Remorin, C-terminal region	-
Solyc01g095530.2	17.3812	26.5715	20.1674	634.363	661.788	724.8	21.3734	673.65	-4.9794	2.99818e-134	9.98666e-133	-	1	86637406	86637952	-	547	protein_coding	- && - && -	-
Solyc01g008390.2	338.934	284.694	305.142	1285.78	1401.99	1272.16	309.59	1319.97	-2.09279	3.82403e-134	1.272e-132	-	1	2422018	2423103	-	1086	protein_coding	- && - && PF13855:Leucine rich repeat	-
Solyc10g011910.3	3623.02	3594.74	3525.79	1716.64	1635.13	1670.15	3581.18	1673.97	1.09744	6.54963e-134	2.17564e-132	-	10	4174666	4176501	-	976	protein_coding	- && O04609.1 RecName: Full=WRKY transcription factor 22; AltName: Full=WRKY DNA-binding protein 22 && PF03106:WRKY DNA -binding domain	WRKY
Solyc10g078620.1	6975.67	6962.67	7240.98	3930.09	3925.77	4011.96	7059.77	3955.94	0.835621	8.48729e-134	2.81544e-132	-	10	60507045	60509150	-	648	protein_coding	- && O65731.1 RecName: Full=40S ribosomal protein S5 && PF00177:Ribosomal protein S7p/S5e	-
Solyc02g085140.3	3029.16	3069	3182.94	1214.16	1251.44	1351.36	3093.7	1272.32	1.28094	1.22009e-133	4.04179e-132	-	2	48752541	48758415	-	2863	protein_coding	- && O23225.3 RecName: Full=U-box domain-containing protein 5; AltName: Full=Plant U-box protein 5 && PF04564:U-box domain	U-box
Solyc09g011550.3	3816.15	3931.63	3793.23	1859.89	1862	1855.61	3847	1859.16	1.049	1.69871e-133	5.61966e-132	-	9	4836221	4841372	+	1905	protein_coding	- && P32111.1 RecName: Full=Probable glutathione S-transferase; AltName: Full=Pathogenesis-related protein 1 && PF13417:Glutathione S-transferase, N-terminal domain|PF00043:Glutathione S-transferase, C-terminal domain|PF02798:Glutathione S-transferase, N-terminal domain	GST_N
Solyc08g060810.3	2895.91	2610.65	2734	5802.49	5597.49	5507.68	2746.85	5635.89	-1.03676	1.88338e-133	6.22207e-132	-	8	45625720	45631166	-	4920	protein_coding	- && Q708Y0.1 RecName: Full=EIN3-binding F-box protein 2 && -	-
Solyc02g079570.3	5109.12	5045.73	5189.16	2690.93	2641.92	2518.25	5114.67	2617.03	0.967437	2.01108e-133	6.63494e-132	-	2	44648156	44651783	+	2578	protein_coding	- && O81906.1 RecName: Full=G-type lectin S-receptor-like serine/threonine-protein kinase B120; Flags: Precursor && PF00954:S-locus glycoprotein domain|PF01453:D-mannose binding lectin|PF07714:Protein tyrosine kinase|PF08276:PAN-like domain	Pkinase_Tyr
Solyc07g062530.3	77.25	72.1225	75.4086	685.521	681.652	704.75	74.927	690.641	-3.20454	5.02049e-133	1.6541e-131	-	7	65357379	65364220	+	4105	protein_coding	- && P29196.2 RecName: Full=Phosphoenolpyruvate carboxylase; Short=PEPC; Short=PEPCase && PF00311:Phosphoenolpyruvate carboxylase	-
Solyc10g079640.2	65.6625	56.9388	67.517	771.922	738.107	639.588	63.3728	716.539	-3.49663	3.12073e-132	1.02679e-130	-	10	61262269	61273033	-	1567	protein_coding	- && Q8VYX0.2 RecName: Full=IAA-amino acid hydrolase ILR1-like 6; AltName: Full=Protein gr1; Flags: Precursor && PF01546:Peptidase family M20/M25/M40	Peptidase_M20
Solyc03g083720.1	691.387	663.338	705.859	20.4633	33.4553	38.0946	686.861	30.6711	4.47002	8.55309e-132	2.81035e-130	-	3	55083696	55084325	-	630	protein_coding	- && P17407.1 RecName: Full=21 kDa protein; AltName: Full=1.2 protein; Flags: Precursor && PF04043:Plant invertase/pectin methylesterase inhibitor	-
Solyc08g023510.2	706.837	706.991	821.603	62.5268	70.047	58.1444	745.144	63.5727	3.55254	1.03519e-131	3.3968e-130	-	8	27544108	27546301	-	743	protein_coding	- && - && -	-
Solyc03g078290.3	2026.85	2149.44	2172.82	782.153	730.789	715.778	2116.37	742.907	1.51186	1.32022e-131	4.32622e-130	-	3	51745188	51747594	+	820	protein_coding	- && P34788.1 RecName: Full=40S ribosomal protein S18 && PF00416:Ribosomal protein S13/S18	-
Solyc12g011280.2	99.4593	107.235	135.034	795.796	869.838	874.171	113.909	846.601	-2.88951	2.7066e-131	8.85727e-130	-	12	4139379	4140964	-	1068	protein_coding	- && P27522.1 RecName: Full=Chlorophyll a-b binding protein 8, chloroplastic; AltName: Full=LHCI type III CAB-8; Flags: Precursor && PF00504:Chlorophyll A-B binding protein	-
Solyc07g005100.3	449.015	425.143	467.358	1552.94	1464.71	1516.77	447.172	1511.47	-1.75602	4.03653e-131	1.31916e-129	-	7	123931	126332	+	1350	protein_coding	- && Q13231.1 RecName: Full=Chitotriosidase-1; AltName: Full=Chitinase-1; Flags: Precursor && PF00704:Glycosyl hydrolases family 18	-
Solyc09g089670.3	1650.25	1435.81	1386.29	343.329	364.872	346.861	1490.78	351.687	2.08284	4.83898e-131	1.57928e-129	-	9	69911920	69914999	+	1053	protein_coding	- && - && PF05514:HR-like lesion-inducing	-
Solyc04g074450.2	3623.02	3583.35	3474.93	1557.49	1645.58	1673.16	3560.44	1625.41	1.1302	5.90743e-131	1.92539e-129	-	4	60517362	60524782	-	2601	protein_coding	- && Q9ZPE7.1 RecName: Full=Protein EXORDIUM; Flags: Precursor && PF04674:Phosphate-induced protein 1 conserved region	-
Solyc06g076170.3	705.871	710.787	730.411	19.3265	15.6822	33.0822	715.69	22.6969	4.96547	7.08878e-131	2.30733e-129	-	6	47432131	47446088	-	2372	protein_coding	- && P52409.1 RecName: Full=Glucan endo-1,3-beta-glucosidase; AltName: Full=(1->3)-beta-glucan endohydrolase; Short=(1->3)-beta-glucanase; AltName: Full=Beta-1,3-endoglucanase; Flags: Precursor && PF07983:X8 domain|PF00067:Cytochrome P450|PF00332:Glycosyl hydrolases family 17	Glyco_hydro_17
Solyc11g013310.2	1004.25	1012.56	879.474	165.98	147.412	149.371	965.429	154.255	2.64743	7.76991e-131	2.52564e-129	-	11	6271944	6277172	+	1811	protein_coding	- && Q9CA25.1 RecName: Full=Auxin transporter-like protein 3; AltName: Full=AUX1-like protein 3 && PF01490:Transmembrane amino acid transporter protein	Aa_trans
Solyc09g091670.3	58835.5	60607.6	61920.1	40769.7	41201.2	40682	60454.4	40884.3	0.564343	7.80956e-131	2.53513e-129	-	9	71382958	71405366	+	8649	protein_coding	- && Q76CU2.1 RecName: Full=Pleiotropic drug resistance protein 1; AltName: Full=NtPDR1 && PF14510:ABC-transporter extracellular N-terminal|PF01061:ABC-2 type transporter|PF00005:ABC transporter|PF08370:Plant PDR ABC transporter associated	ABC2_membrane
Solyc10g008400.2	425.84	438.429	393.703	1447.21	1469.94	1425.54	419.324	1447.56	-1.7886	7.8487e-131	2.54443e-129	-	10	2523186	2528910	+	1299	protein_coding	- && Q6R567.1 RecName: Full=E3 ubiquitin-protein ligase RMA1H1; AltName: Full=Protein RING membrane-anchor 1 homolog 1 && PF00097:Zinc finger, C3HC4 type (RING finger)	zf-C3HC4
Solyc08g005960.2	718.425	681.368	770.746	59.1163	64.8196	73.1818	723.513	65.7059	3.45675	1.11863e-130	3.62157e-129	-	8	706535	726220	-	774	protein_coding	- && Q39176.1 RecName: Full=Lipid transfer protein EARLI 1; AltName: Full=Protein EARLY ARABIDOPSIS ALUMINUM INDUCED 1; Short=pEARLI1; Flags: Precursor && PF14547:Hydrophobic seed protein	-
Solyc03g118290.3	2818.66	2847.89	2878.68	5247.7	5235.75	5221.97	2848.41	5235.14	-0.877879	1.32412e-130	4.28113e-129	ARF2A	3	68699930	68706881	+	2842	protein_coding	- && Q94JM3.2 RecName: Full=Auxin response factor 2; AltName: Full=ARF1-binding protein; Short=ARF1-BP; AltName: Full=Protein MEGAINTEGUMENTA && PF02362:B3 DNA binding domain|PF06507:Auxin response factor|PF02309:AUX/IAA family	Auxin_resp
Solyc04g080390.3	611.24	637.715	664.648	1822.37	1889.18	1835.56	637.868	1849.04	-1.5347	3.02894e-130	9.78013e-129	-	4	64667272	64673237	-	3923	protein_coding	- && - && -	-
Solyc06g068320.3	4847.43	5077.05	4972.58	2606.8	2575.01	2606.47	4965.69	2596.1	0.93573	5.34736e-130	1.72431e-128	-	6	42436681	42444476	-	2086	protein_coding	- && Q9M1R2.1 RecName: Full=Proline--tRNA ligase, cytoplasmic; AltName: Full=Prolyl-tRNA synthetase; Short=ProRS && PF03129:Anticodon binding domain|PF00587:tRNA synthetase class II core domain (G, H, P, S and T)|PF09180:Prolyl-tRNA synthetase, C-terminal	HGTP_anticodon
Solyc08g078020.1	1395.33	1516.47	1403.83	369.477	409.827	383.954	1438.54	387.753	1.89042	5.88788e-130	1.89608e-128	-	8	62016528	62016986	+	459	protein_coding	- && - && -	-
Solyc04g049090.3	10266.5	11749.3	11697.1	5508.04	5405.12	5207.93	11237.6	5373.7	1.06472	7.42758e-130	2.38875e-128	-	4	39492313	39497991	-	2050	protein_coding	- && Q94KB7.2 RecName: Full=MLO-like protein 6; Short=AtMlo6 && PF03094:Mlo family	-
Solyc02g091730.2	1519.89	1602.83	1590.59	3416.24	3342.39	3368.37	1571.11	3375.67	-1.103	7.54582e-130	2.42356e-128	-	2	53610622	53614765	+	1567	protein_coding	- && - && -	-
Solyc12g014530.2	879.684	930.95	891.75	148.927	161.004	154.383	900.795	154.772	2.5401	7.86928e-130	2.5241e-128	-	12	5498167	5504548	-	2567	protein_coding	- && Q94AY1.1 RecName: Full=L-aspartate oxidase, chloroplastic; AltName: Full=Protein FLAGELLIN-INSENSITIVE 4; Flags: Precursor && PF02910:Fumarate reductase flavoprotein C-term|PF00890:FAD binding domain	-
Solyc08g069065.1	2494.21	2621.08	2736.63	1039.08	1039.21	1011.51	2617.31	1029.93	1.34622	8.52085e-130	2.72949e-128	-	8	58209536	58213806	+	1482	protein_coding	- && Q6NQB7.1 RecName: Full=Beta-1,3-galactosyltransferase 7 && PF01762:Galactosyltransferase	Galactosyl_T
Solyc03g111010.3	1547.9	1501.29	1475.73	3349.16	3297.44	3215.99	1508.3	3287.53	-1.12418	9.23775e-130	2.95523e-128	-	3	63185750	63196281	+	1724	protein_coding	- && P09094.1 RecName: Full=Glyceraldehyde-3-phosphate dehydrogenase, cytosolic && PF02800:Glyceraldehyde 3-phosphate dehydrogenase, C-terminal domain|PF00044:Glyceraldehyde 3-phosphate dehydrogenase, NAD binding domain	-
Solyc07g045190.2	821.746	809.481	786.529	2202.08	2071.09	2155.35	805.919	2142.84	-1.41103	1.0114e-129	3.23129e-128	-	7	58446507	58449513	+	1034	protein_coding	- && Q9SI09.1 RecName: Full=Probable E3 ubiquitin-protein ligase XERICO && PF13639:Ring finger domain	-
Solyc03g118410.3	1738.12	1629.4	1727.38	509.309	452.692	534.327	1698.3	498.776	1.76744	1.01665e-129	3.24379e-128	-	3	68779017	68780797	-	818	protein_coding	- && P07854.2 RecName: Full=Acyl carrier protein 1, chloroplastic; Short=ACP I; Short=Acyl carrier protein I; Flags: Precursor && PF00550:Phosphopantetheine attachment site	PP-binding
Solyc11g005480.2	744.496	640.562	671.662	32.9687	31.3643	27.0672	685.574	30.4667	4.49641	1.19153e-129	3.79678e-128	-	11	379170	381204	-	1827	protein_coding	- && Q39962.1 RecName: Full=Citrate-binding protein; Flags: Precursor && -	-
Solyc03g121180.3	988.799	1001.17	1122.36	179.622	193.413	200.498	1037.44	191.178	2.43871	1.63785e-129	5.2121e-128	-	3	70840093	70847534	-	3126	protein_coding	- && Q9LU14.1 RecName: Full=GDSL esterase/lipase APG; AltName: Full=Extracellular lipase APG; Flags: Precursor && PF00657:GDSL-like Lipase/Acylhydrolase	Lipase_GDSL
Solyc04g071900.3	6336.43	6518.55	6272.94	3554.93	3589.13	3573.88	6375.97	3572.65	0.835483	2.43024e-129	7.72357e-128	-	4	58999031	59008663	+	2151	protein_coding	- && Q96520.1 RecName: Full=Peroxidase 12; Short=Atperox P12; AltName: Full=ATP4a; AltName: Full=PRXR6; Flags: Precursor && PF00141:Peroxidase	-
Solyc01g104370.3	5244.31	5053.32	4686.73	2147.51	2169.37	2337.81	4994.79	2218.23	1.17007	5.13357e-129	1.62937e-127	-	1	92659215	92659971	-	363	protein_coding	- && Q8LEQ0.2 RecName: Full=60S acidic ribosomal protein P1-3 && -	-
Solyc05g008220.3	696.215	716.48	646.234	57.9794	60.6377	55.1369	686.31	57.918	3.56712	7.69584e-129	2.43943e-127	-	5	2614904	2616511	+	573	protein_coding	- && Q6NLC8.1 RecName: Full=Uncharacterized protein At1g66480 && PF14009:Domain of unknown function (DUF4228)	-
Solyc02g083880.3	1427.19	1517.42	1456.44	435.414	420.282	383.954	1467.02	413.217	1.82971	1.38644e-128	4.389e-127	-	2	47692654	47693313	+	485	protein_coding	- && F4IQJ4.1 RecName: Full=Gibberellin-regulated protein 11; AltName: Full=GAST1 protein homolog 11; Flags: Precursor && PF02704:Gibberellin regulated protein	-
Solyc04g008100.2	2267.29	2558.45	2532.33	838.996	741.244	850.111	2452.69	810.117	1.59859	2.03124e-128	6.42185e-127	-	4	1757920	1759176	-	1257	protein_coding	- && Q5PNY6.1 RecName: Full=U-box domain-containing protein 21; AltName: Full=Plant U-box protein 21 && PF04564:U-box domain	U-box
Solyc01g096200.3	7052.92	6640.97	7060.35	11635.7	11709.4	11472.5	6918.08	11605.8	-0.746248	2.15144e-128	6.79301e-127	-	1	87169096	87176182	-	3245	protein_coding	- && Q9LM76.1 RecName: Full=U-box domain-containing protein 44; AltName: Full=Plant U-box protein 44; AltName: Full=Protein SENESCENCE-ASSOCIATED E3 UBIQUITIN LIGASE 1 && PF05659:Arabidopsis broad-spectrum mildew resistance protein RPW8|PF04564:U-box domain	U-box
Solyc12g088670.2	5875.82	5972.88	5946.76	9980.41	10284.4	9703.1	5931.82	9989.29	-0.751787	3.39711e-128	1.07122e-126	-	12	64929580	64934433	-	2483	protein_coding	- && P20721.1 RecName: Full=Low-temperature-induced cysteine proteinase; Flags: Precursor && PF00112:Papain family cysteine protease|PF08246:Cathepsin propeptide inhibitor domain (I29)|PF00396:Granulin	Peptidase_C1
Solyc07g022910.3	3525.49	3222.74	3372.34	6585.78	6491.37	6291.63	3373.53	6456.26	-0.936326	7.77454e-128	2.44837e-126	-	7	23221983	23224900	-	2658	protein_coding	- && O48724.1 RecName: Full=Protein WEAK CHLOROPLAST MOVEMENT UNDER BLUE LIGHT 1; Short=Protein WEB1 && PF05701:Weak chloroplast movement under blue light	-
Solyc01g088560.3	6809.58	7221.74	7204.15	11699.3	11764.8	11672	7078.49	11712	-0.726282	8.2259e-128	2.58716e-126	-	1	83208469	83213794	-	961	protein_coding	- && O80501.1 RecName: Full=Ras-related protein RABH1b; Short=AtRABH1b; AltName: Full=Ras-related protein Rab6A; Short=AtRab6A && PF00071:Ras family	Ras
Solyc02g064830.3	629.587	711.736	703.229	54.5688	47.0465	57.1419	681.517	52.9191	3.68691	2.5842e-127	8.11715e-126	-	2	36524739	36526903	-	1901	protein_coding	- && O82333.1 RecName: Full=Probable indole-3-acetic acid-amido synthetase GH3.1; AltName: Full=Auxin-responsive GH3-like protein 1; Short=AtGH3-1 && PF03321:GH3 auxin-responsive promoter	-
Solyc09g082230.1	1610.66	1782.19	1761.58	550.236	515.421	529.315	1718.14	531.657	1.69325	5.21949e-127	1.63735e-125	-	9	68472024	68472578	+	555	protein_coding	- && O34569.2 RecName: Full=Uncharacterized N-acetyltransferase YoaA && PF13302:Acetyltransferase (GNAT) domain	-
Solyc06g007520.3	3986.1	4298.88	4489.44	1898.54	1806.59	1911.75	4258.14	1872.29	1.18582	8.26839e-127	2.59044e-125	-	6	1510971	1513575	+	1093	protein_coding	- && P93847.1 RecName: Full=60S ribosomal protein L10; AltName: Full=EQM && PF00252:Ribosomal protein L16p/L10e	-
Solyc01g098440.2	819.815	781.96	802.312	73.8953	100.366	114.284	801.363	96.1817	3.04998	1.01332e-126	3.17057e-125	-	1	88833953	88839905	-	3190	protein_coding	- && Q8RXC8.1 RecName: Full=Receptor-like cytosolic serine/threonine-protein kinase RBK2; AltName: Full=Protein ROP BINDING PROTEIN KINASES 2 && PF00069:Protein kinase domain	Pkinase
Solyc08g079510.3	241.406	197.388	243.763	1099.33	1089.39	1047.6	227.519	1078.77	-2.24392	1.97465e-126	6.17053e-125	-	8	63138350	63141904	+	3440	protein_coding	- && Q9LXU9.1 RecName: Full=IRK-interacting protein && -	-
Solyc06g050120.3	5735.81	5738.49	5403.99	2974	2989.02	2949.32	5626.1	2970.78	0.921069	2.85413e-126	8.90732e-125	-	6	32565219	32567531	+	1177	protein_coding	- && P49692.2 RecName: Full=60S ribosomal protein L7a-1 && PF01248:Ribosomal protein L7Ae/L30e/S12e/Gadd45 family	-
Solyc02g068830.2	167.053	204.031	222.718	1027.71	1032.93	1018.53	197.934	1026.39	-2.37127	3.20506e-126	9.98966e-125	-	2	39310776	39314317	-	3359	protein_coding	- && C0LGP4.1 RecName: Full=Probable LRR receptor-like serine/threonine-protein kinase At3g47570; Flags: Precursor && PF13855:Leucine rich repeat|PF00069:Protein kinase domain|PF08263:Leucine rich repeat N-terminal domain	Pkinase
Solyc08g075700.3	5565.86	5684.39	5596.02	3061.54	3029.8	3152.83	5615.42	3081.39	0.865563	3.69075e-126	1.14887e-124	-	8	59944005	59946780	-	1473	protein_coding	- && P41127.1 RecName: Full=60S ribosomal protein L13-1; AltName: Full=Protein BBC1 homolog && PF01294:Ribosomal protein L13e	-
Solyc04g054910.3	9392.63	8937.5	9133.21	5388.67	5187.66	5420.46	9154.45	5332.27	0.779706	4.84393e-126	1.5059e-124	-	4	53346864	53348369	+	1192	protein_coding	- && O65665.1 RecName: Full=Ethylene-responsive transcription factor ERF060 && PF00847:AP2 domain	AP2
Solyc07g006480.3	5718.43	6126.62	6131.77	10211.2	10368	10261.5	5992.27	10280.2	-0.778483	6.94002e-126	2.15478e-124	-	7	1253877	1261329	-	3670	protein_coding	- && O04567.1 RecName: Full=Probable inactive receptor kinase At1g27190; Flags: Precursor && -	-
Solyc02g068080.3	2719.2	2694.16	2612.12	1163	1147.93	1104.74	2675.16	1138.56	1.23281	1.65049e-125	5.118e-124	-	2	38693397	38697509	-	2782	protein_coding	- && P92942.1 RecName: Full=Chloride channel protein CLC-b; Short=AtCLC-b; AltName: Full=CBS domain-containing protein CBSCLC7 && PF00654:Voltage gated chloride channel	Voltage_CLC
Solyc07g063530.3	924.103	849.338	893.504	2219.13	2302.14	2357.86	888.981	2293.04	-1.36751	1.93764e-125	6.00076e-124	-	7	66120019	66124797	+	1205	protein_coding	- && - && -	-
Solyc05g053680.2	3809.39	3831.04	3872.14	1944.02	1915.32	1914.76	3837.52	1924.7	0.995832	2.26876e-125	7.01724e-124	-	5	64576101	64584689	+	2262	protein_coding	- && Q9FKC0.1 RecName: Full=60S ribosomal protein L13a-4 && PF00572:Ribosomal protein L13|PF01095:Pectinesterase	-
Solyc12g006320.2	5716.5	5188.08	5379.44	9592.75	9813.9	9918.63	5428	9775.09	-0.848961	2.45037e-125	7.5693e-124	-	12	840856	847679	-	2577	protein_coding	- && Q0D8N0.2 RecName: Full=DEAD-box ATP-dependent RNA helicase 53 && PF00270:DEAD/DEAH box helicase|PF00271:Helicase conserved C-terminal domain	DEAD
Solyc03g118810.1	12421.8	12508.5	12093.4	7797.66	7566.12	7787.34	12341.2	7717.04	0.677313	2.98789e-125	9.21797e-124	-	3	69107491	69107985	+	495	protein_coding	- && Q9M7R0.1 RecName: Full=Calcium-binding allergen Ole e 8; AltName: Full=PCA18/PCA23; AltName: Allergen=Ole e 8 && PF13499:EF-hand domain pair	-
Solyc06g069090.3	4158.94	4273.26	4075.57	2095.22	2125.46	2064.13	4169.26	2094.93	0.99283	9.56279e-125	2.94648e-123	-	6	42996414	42999183	-	1164	protein_coding	- && Q9C514.1 RecName: Full=40S ribosomal protein S7-1 && PF01251:Ribosomal protein S7e	-
Solyc12g099430.2	128.428	142.347	125.389	887.881	778.881	833.069	132.055	833.277	-2.65811	1.13599e-124	3.49578e-123	-	12	67564886	67569610	+	2159	protein_coding	- && P80299.1 RecName: Full=Bifunctional epoxide hydrolase 2; Includes: RecName: Full=Cytosolic epoxide hydrolase 2; Short=CEH; AltName: Full=Epoxide hydratase; AltName: Full=Soluble epoxide hydrolase; Short=SEH; Includes: RecName: Full=Lipid-phosphate phosphatase && PF12697:Alpha/beta hydrolase family	-
Solyc12g100270.2	1028.39	1143.52	1183.74	248.97	215.368	226.563	1118.55	230.301	2.28247	1.90606e-124	5.85807e-123	-	12	68023915	68026963	+	2168	protein_coding	- && F4HVY0.1 RecName: Full=Protein ECERIFERUM 1 && PF04116:Fatty acid hydroxylase superfamily|PF12076:WAX2 C-terminal domain	-
Solyc05g007250.3	3280.23	3112.66	3088.24	1398.33	1315.21	1422.53	3160.38	1378.69	1.19656	2.75209e-124	8.44751e-123	-	5	1920319	1922948	-	1074	nontranslating_CDS	- && Q9FLF0.1 RecName: Full=40S ribosomal protein S9-2 && PF01479:S4 domain|PF00163:Ribosomal protein S4/S9 N-terminal domain	S4
Solyc11g068950.2	1019.7	976.501	1038.18	2465.83	2649.24	2453.09	1011.46	2522.72	-1.31828	1.22478e-123	3.75469e-122	-	11	53793655	53799400	-	2841	protein_coding	- && Q9SJ56.1 RecName: Full=BEL1-like homeodomain protein 1; Short=BEL1-like protein 1; AltName: Full=Protein EMBRYO SAC DEVELOPMENT ARREST 29 && PF05920:Homeobox KN domain|PF07526:Associated with HOX	POX
Solyc12g005450.1	1083.43	1099.87	989.957	219.412	201.777	164.408	1057.75	195.199	2.44203	1.45631e-123	4.45883e-122	-	12	270043	271074	+	1032	protein_coding	- && Q9SV83.1 RecName: Full=Probable receptor-like protein kinase At4g10390 && PF00069:Protein kinase domain	Pkinase
Solyc11g008870.2	2203.55	2149.44	2172.82	816.259	847.883	741.842	2175.27	801.995	1.44044	1.45906e-123	4.46162e-122	-	11	3044614	3049369	-	2232	protein_coding	- && O80585.2 RecName: Full=Methylenetetrahydrofolate reductase 2; Short=AtMTHFR2 && PF02219:Methylenetetrahydrofolate reductase	-
Solyc09g064480.2	5298.38	5214.65	5102.35	2746.63	2646.1	2822.01	5205.13	2738.25	0.926366	1.53913e-123	4.70056e-122	-	9	61986781	61988586	+	1806	protein_coding	- && Q7XJ98.1 RecName: Full=Xyloglucan galactosyltransferase MUR3; AltName: Full=Protein KATAMARI; AltName: Full=Protein MURUS 3; Short=AtMUR3; AltName: Full=Protein SHORT ROOT IN SALT MEDIUM 3 && PF03016:Exostosin family	-
Solyc03g005570.3	1015.84	978.399	1016.26	178.486	150.549	209.52	1003.5	179.518	2.48086	1.82388e-123	5.56317e-122	-	3	419011	421370	+	1354	protein_coding	- && Q7XBH4.2 RecName: Full=Myb-related protein Myb4; AltName: Full=OsMyb4; AltName: Full=Transcription factor RLTR1 && PF00249:Myb-like DNA-binding domain	Myb_DNA-binding
Solyc09g075430.3	7880.46	7512.13	7130.49	3974.43	3924.72	4019.98	7507.7	3973.05	0.917793	2.28628e-123	6.96484e-122	-	9	67557023	67560438	+	2156	protein_coding	- && Q9SRX2.1 RecName: Full=60S ribosomal protein L19-1; AltName: Full=Protein EMBRYO DEFECTIVE 2386 && -	-
Solyc12g005860.2	8096.76	8475.35	8441.38	4875.95	4969.16	4850.05	8337.83	4898.39	0.76748	3.05524e-123	9.29566e-122	-	12	490505	499055	-	3277	protein_coding	- && P49608.1 RecName: Full=Aconitate hydratase, cytoplasmic; Short=Aconitase; AltName: Full=Citrate hydro-lyase && PF00694:Aconitase C-terminal domain|PF00330:Aconitase family (aconitate hydratase)	Aconitase
Solyc01g100230.3	220.162	203.082	209.566	957.229	1017.25	1110.76	210.937	1028.41	-2.28675	4.10147e-123	1.24632e-121	-	1	90158401	90160614	-	1054	protein_coding	- && Q6P642.1 RecName: Full=DnaJ homolog subfamily B member 6 && PF00226:DnaJ domain	DnaJ
Solyc02g077780.3	3275.4	3307.2	3487.21	1516.56	1436.49	1550.85	3356.6	1501.3	1.161	4.11296e-123	1.24825e-121	-	2	43193698	43202116	-	2247	protein_coding	- && Q9SGN6.1 RecName: Full=MACPF domain-containing protein NSL1; AltName: Full=Protein NECROTIC SPOTTED LESIONS 1; Short=Protein NSL1 && PF01823:MAC/Perforin domain	-
Solyc03g083440.3	5586.14	5487.01	5580.23	3019.48	3119.71	2951.33	5551.13	3030.17	0.87353	4.28774e-123	1.29967e-121	-	3	54763702	54775081	+	7393	protein_coding	- && Q9LV03.2 RecName: Full=Glutamate synthase 1 [NADH], chloroplastic; AltName: Full=NADH-dependent glutamate synthase 1; Short=NADH-GOGAT 1; Flags: Precursor && PF04898:Glutamate synthase central domain|PF01493:GXGXG motif|PF07992:Pyridine nucleotide-disulphide oxidoreductase|PF01645:Conserved region in glutamate synthase|PF00310:Glutamine amidotransferases class-II|PF14691:Dihydroprymidine deh…	GATase_2
Solyc10g074790.2	887.409	872.113	939.977	2245.28	2463.15	2339.81	899.833	2349.41	-1.38426	4.86945e-123	1.47415e-121	-	10	58568481	58573793	+	1995	protein_coding	- && Q9LZN2.1 RecName: Full=Protein PIN-LIKES 6; AltName: Full=Auxin efflux carrier-like protein 6 && PF03547:Membrane transport protein	-
Solyc09g005720.3	5211.48	5370.28	5499.57	2833.03	2586.51	2732.79	5360.44	2717.44	0.980753	5.44162e-123	1.64531e-121	-	9	498518	500457	-	673	protein_coding	- && O22644.1 RecName: Full=60S ribosomal protein L23A && PF00276:Ribosomal protein L23|PF03939:Ribosomal protein L23, N-terminal domain	-
Solyc09g090510.3	391.078	399.521	379.673	1301.69	1382.12	1331.31	390.091	1338.37	-1.77935	5.79914e-123	1.75122e-121	-	9	70486938	70496461	+	3093	protein_coding	- && O53732.3 RecName: Full=Tuberculostearic acid methyltransferase UfaA1; Short=TSA methyltransferase && PF02353:Mycolic acid cyclopropane synthetase|PF01593:Flavin containing amine oxidoreductase	Amino_oxidase
Solyc04g082420.3	1695.64	1692.03	1687.92	518.404	590.695	560.392	1691.86	556.497	1.60277	6.82135e-123	2.05735e-121	-	4	66164079	66171371	-	4262	protein_coding	- && Q8LEV3.1 RecName: Full=BTB/POZ domain-containing protein At2g30600 && -	-
Solyc05g013480.3	1042.87	930.001	975.05	2479.47	2504.97	2407.98	982.642	2464.14	-1.3265	7.51157e-123	2.26271e-121	-	5	6685952	6691394	-	1243	protein_coding	- && - && -	-
Solyc12g055750.2	4502.71	4584.53	4649.03	2436.27	2327.23	2277.66	4578.75	2347.05	0.964961	1.47873e-122	4.44884e-121	-	12	62685938	62698477	-	1795	protein_coding	- && Q5KQN0.2 RecName: Full=Vacuolar cation/proton exchanger 2; AltName: Full=Ca(2+)/H(+) exchanger 2; AltName: Full=OsCAX2 && PF04627:Mitochondrial ATP synthase epsilon chain|PF01699:Sodium/calcium exchanger protein	Na_Ca_ex
Solyc08g077900.3	12.5531	14.2347	14.0295	626.405	725.562	756.88	13.6058	702.949	-5.6905	1.76493e-122	5.30332e-121	-	8	61925910	61929099	+	1079	protein_coding	- && O23547.2 RecName: Full=Expansin-like B1; Short=At-EXPR1; Short=AtEXLB1; Short=AtEXPR1; AltName: Full=Ath-ExpBeta-3.1; Flags: Precursor && PF03330:Rare lipoprotein A (RlpA)-like double-psi beta-barrel|PF01357:Pollen allergen	-
Solyc04g082200.2	32629.4	29516.1	29654.9	51201.5	51658.1	52961.5	30600.1	51940.4	-0.763413	2.67181e-122	8.01841e-121	-	4	66043586	66044958	-	1157	nontranslating_CDS	- && - && PF00257:Dehydrin	-
Solyc02g085010.1	1666.67	1795.47	1673.02	451.33	533.194	416.033	1711.72	466.852	1.87467	3.12679e-122	9.37226e-121	-	2	48681105	48681470	-	366	protein_coding	- && - && -	-
Solyc07g054220.1	162.225	198.337	195.536	910.618	974.386	972.415	185.366	952.473	-2.36006	6.16934e-122	1.84692e-120	-	7	62700982	62702154	-	1173	protein_coding	- && Q9SKT1.1 RecName: Full=Ethylene-responsive transcription factor ERF053 && PF00847:AP2 domain	AP2
Solyc01g097510.3	168.984	157.531	149.94	858.322	837.428	928.306	158.818	874.685	-2.46333	7.37577e-122	2.20537e-120	-	1	88211126	88214492	-	1540	protein_coding	- && Q9SE45.2 RecName: Full=Annexin D3; AltName: Full=AnnAt3 && PF00191:Annexin	-
Solyc06g076570.2	369.834	370.103	364.767	1241.44	1291.17	1321.28	368.235	1284.63	-1.80332	1.44832e-121	4.32516e-120	-	6	47701267	47706118	+	891	protein_coding	- && O82012.1 RecName: Full=17.6 kDa class I heat shock protein; AltName: Full=Hsp20.0 && PF00011:Hsp20/alpha crystallin family	-
Solyc07g054080.2	148.706	181.255	183.26	878.786	958.703	930.311	171.074	922.6	-2.42943	1.56397e-121	4.66479e-120	-	7	62613220	62616150	+	1032	protein_coding	- && Q6R567.1 RecName: Full=E3 ubiquitin-protein ligase RMA1H1; AltName: Full=Protein RING membrane-anchor 1 homolog 1 && PF00097:Zinc finger, C3HC4 type (RING finger)	zf-C3HC4
Solyc05g051530.3	2036.5	2230.1	2143.01	748.048	686.879	603.499	2136.54	679.475	1.65524	1.68813e-121	5.02892e-120	-	5	62741654	62744114	-	1894	protein_coding	- && Q8RXN0.1 RecName: Full=ABC transporter G family member 11; Short=ABC transporter ABCG.11; Short=AtABCG11; AltName: Full=Protein CUTICULAR DEFECT AND ORGAN FUSION 1; AltName: Full=Protein DESPERADO; AltName: Full=Protein PERMEABLE LEAVES 1; AltName: Full=White-brown complex homolog protein 11; Short=AtWBC11 && PF00005:ABC transporter|PF01061:ABC-2 type transporter	ABC2_membrane
Solyc01g060140.3	1248.55	1284.92	1376.64	3052.44	2959.75	3198.94	1303.37	3070.38	-1.23556	2.06535e-121	6.14513e-120	-	1	69615939	69649355	-	3718	protein_coding	- && O23463.2 RecName: Full=Calmodulin-binding transcription activator 5; AltName: Full=Ethylene-induced calmodulin-binding protein f; Short=EICBP.f; AltName: Full=Signal-responsive protein 6 && PF03859:CG-1 domain|PF13637:Ankyrin repeats (many copies)	CG-1
Solyc09g011590.3	5988.8	5762.21	5858.19	3338.93	3227.39	3252.08	5869.74	3272.8	0.843026	4.76726e-121	1.41668e-119	-	9	4866430	4875275	+	1497	protein_coding	- && P32111.1 RecName: Full=Probable glutathione S-transferase; AltName: Full=Pathogenesis-related protein 1 && PF13417:Glutathione S-transferase, N-terminal domain|PF00043:Glutathione S-transferase, C-terminal domain|PF02798:Glutathione S-transferase, N-terminal domain	GST_N
Solyc06g082010.3	8363.27	8294.09	8432.61	4971.45	4840.56	4591.4	8363.32	4801.14	0.801312	6.1277e-121	1.81874e-119	-	6	48006160	48010161	+	3349	protein_coding	- && Q9LUZ4.1 RecName: Full=Zinc finger CCCH domain-containing protein 66; Short=AtC3H66 && PF12796:Ankyrin repeats (3 copies)|PF00642:Zinc finger C-x8-C-x5-C-x3-H type (and similar)	zf-CCCH
Solyc03g025520.3	4105.84	4307.42	4179.04	2167.97	2051.23	2028.04	4197.43	2082.41	1.012	1.23058e-120	3.64798e-119	-	3	2934583	2936550	+	747	protein_coding	- && O80929.1 RecName: Full=60S ribosomal protein L36-1 && PF01158:Ribosomal protein L36e	-
Solyc01g100010.3	2848.59	2949.43	2954.96	1117.52	1112.39	1278.17	2917.66	1169.36	1.31792	1.2686e-120	3.75609e-119	-	1	89957452	89968203	-	3155	protein_coding	- && O80494.2 RecName: Full=F-box protein PP2-B15; AltName: Full=Protein PHLOEM PROTEIN 2-LIKE B15; Short=AtPP2-B15 && PF14299:Phloem protein 2	-
Solyc03g081240.3	111.047	115.776	121.004	819.67	715.107	845.099	115.942	793.292	-2.77323	1.50909e-120	4.46269e-119	-	3	53565056	53571611	-	3420	protein_coding	- && Q6LA42.2 RecName: Full=Two-component response regulator-like APRR5; AltName: Full=Pseudo-response regulator 5 && PF06203:CCT motif|PF00072:Response regulator receiver domain	Response_reg
Solyc12g008960.2	3475.28	3734.24	3634.52	1724.6	1733.4	1707.24	3614.68	1721.75	1.07018	2.40561e-120	7.10521e-119	-	12	2265793	2269826	+	2012	protein_coding	- && Q058N0.1 RecName: Full=IQ domain-containing protein IQM5; AltName: Full=IQ motif-containing protein 5 && -	-
Solyc01g101100.3	1802.82	1684.44	1609.89	488.846	536.33	443.1	1699.05	489.426	1.79596	2.66525e-120	7.86249e-119	-	1	90823728	90829283	-	3123	protein_coding	- && Q8LEB6.1 RecName: Full=Probable receptor-like protein kinase At5g18500 && PF00069:Protein kinase domain	Pkinase
Solyc08g066840.3	1142.33	1219.44	1099.56	209.181	276.006	220.548	1153.78	235.245	2.29223	3.02514e-120	8.91332e-119	-	8	55775654	55777768	-	1080	protein_coding	- && O82316.1 RecName: Full=Aquaporin TIP4-1; AltName: Full=Epsilon-tonoplast intrinsic protein; Short=Epsilon-TIP; AltName: Full=Tonoplast intrinsic protein 4-1; Short=AtTIP4;1; Contains: RecName: Full=Aquaporin TIP4-1, N-terminally processed && PF00230:Major intrinsic protein	-
Solyc08g068640.3	1725.57	1900.81	2025.51	130.738	174.595	120.299	1883.96	141.877	3.73112	5.44971e-120	1.60376e-118	-	8	57803811	57840311	-	5247	protein_coding	- && P54772.1 RecName: Full=Histidine decarboxylase; Short=HDC; AltName: Full=TOM92 && PF00282:Pyridoxal-dependent decarboxylase conserved domain	-
Solyc07g008360.2	2799.35	2730.22	2791.87	1269.86	1239.94	1244.09	2773.81	1251.3	1.14879	5.51493e-120	1.62099e-118	-	7	3141390	3149900	+	3018	protein_coding	- && O24146.1 RecName: Full=4-coumarate--CoA ligase 2; Short=4CL 2; AltName: Full=4-coumaroyl-CoA synthase 2 && PF00501:AMP-binding enzyme|PF00327:Ribosomal protein L30p/L7e|PF08079:Ribosomal L30 N-terminal domain|PF13193:AMP-binding enzyme C-terminal domain	AMP-binding
Solyc10g055760.2	864.234	931.899	868.075	2186.16	2222.69	2281.67	888.069	2230.17	-1.32895	8.24929e-120	2.42176e-118	-	10	57343055	57344528	+	1314	protein_coding	- && Q9ZVP8.2 RecName: Full=NAC domain-containing protein 35; Short=ANAC035; AltName: Full=Protein LONG VEGETATIVE PHASE 1; Short=AtLOV1 && PF02365:No apical meristem (NAM) protein	NAM
Solyc05g007140.3	1754.54	1771.75	1711.6	3766.39	3545.22	3563.85	1745.96	3625.15	-1.05387	9.88497e-120	2.89844e-118	-	5	1733113	1737686	-	2907	protein_coding	- && O49840.1 RecName: Full=Protein kinase 2B, chloroplastic; Flags: Precursor && PF07714:Protein tyrosine kinase	Pkinase_Tyr
Solyc09g066430.3	3988.03	3712.41	3623.12	1706.41	1674.86	1771.4	3774.52	1717.56	1.13533	2.05441e-119	6.01658e-118	-	9	65082809	65085348	+	971	protein_coding	- && P55844.1 RecName: Full=Probable 60S ribosomal protein L14; AltName: Full=Hydroxyproline-rich glycoprotein HRGP1 && PF01929:Ribosomal protein L14	-
Solyc05g009610.1	1623.21	1720.5	1781.75	585.478	553.058	559.389	1708.49	565.975	1.59506	2.51438e-119	7.35479e-118	-	5	3812164	3813201	-	1038	protein_coding	- && Q9SX25.1 RecName: Full=Probable carboxylesterase 6; AltName: Full=AtCXE6 && PF07859:alpha/beta hydrolase fold	Abhydrolase_3
Solyc12g099810.2	667.246	619.684	659.387	64.8005	65.8651	64.1593	648.773	64.9417	3.32069	2.90113e-119	8.47583e-118	-	12	67779674	67788669	-	1715	protein_coding	- && Q058P6.1 RecName: Full=Protein CLT1, chloroplastic; AltName: Full=CRT-like transporter 1; AltName: Full=Chloroquine-resistance transporter-like transporter 1; Flags: Precursor && PF08627:CRT-like, chloroquine-resistance transporter-like	-
Solyc10g018340.1	641.175	651.001	671.662	75.0322	53.3194	60.1494	654.613	62.8336	3.38756	3.24436e-119	9.46721e-118	-	10	7429968	7430384	-	417	protein_coding	- && O22150.1 RecName: Full=Auxin-responsive protein SAUR36; AltName: Full=Protein RESPONSE TO AUXINS AND GIBBERELLINS 1; AltName: Full=Protein SENESCENCE-ASSOCIATED GENE 201; AltName: Full=Protein SMALL AUXIN UP RNA 36 && PF02519:Auxin responsive protein	Auxin_inducible
Solyc03g046380.1	337.969	341.633	346.353	1248.26	1198.12	1198.98	341.985	1215.12	-1.82846	3.55005e-119	1.03468e-117	-	3	12427687	12427929	+	243	protein_coding	- && - && -	-
novel.597	265.547	346.378	322.679	1268.73	1256.66	1307.25	311.534	1277.55	-2.03488	5.28506e-119	1.5385e-117	-	SL3.00SC0000403	785	2933	+	2149	-	- && P56725.1 RecName: Full=Zeatin O-xylosyltransferase; AltName: Full=Zeatin O-beta-D-xylosyltransferase && PF00201:UDP-glucoronosyl and UDP-glucosyl transferase	UDPGT
Solyc04g082250.3	1800.89	1801.17	1730.01	3685.67	3682.17	3528.76	1777.36	3632.2	-1.03123	6.53491e-119	1.90006e-117	-	4	66066671	66075568	+	7967	protein_coding	- && O82150.2 RecName: Full=ATP-dependent zinc metalloprotease FTSH, chloroplastic; AltName: Full=DS9; Flags: Precursor && -	-
Solyc12g088720.2	13480.1	13701.4	13484.1	8829.92	8615.78	8927.17	13555.2	8790.96	0.624706	8.4876e-119	2.46486e-117	-	12	64957701	64962319	+	2766	protein_coding	- && Q9FXA2.1 RecName: Full=Polyadenylate-binding protein 8; Short=PABP-8; Short=Poly(A)-binding protein 8 && PF00658:Poly-adenylate binding protein, unique domain|PF00076:RNA recognition motif. (a.k.a. RRM, RBD, or RNP domain)	RRM_1
Solyc11g012110.2	5038.63	4464.01	4595.54	2211.18	2060.64	2137.31	4699.39	2136.37	1.1375	9.84239e-119	2.85488e-117	-	11	5037581	5039733	+	1425	protein_coding	- && P34091.1 RecName: Full=60S ribosomal protein L6; AltName: Full=YL16-like && PF03868:Ribosomal protein L6, N-terminal domain|PF01159:Ribosomal protein L6e	-
Solyc02g089010.2	229.819	202.133	214.827	1000.43	956.612	954.37	215.593	970.471	-2.17038	2.65093e-118	7.68009e-117	-	2	51548667	51552294	+	1089	protein_coding	- && A8R7E6.1 RecName: Full=Chitin elicitor receptor kinase 1; Short=AtCERK1; AltName: Full=LysM domain receptor-like kinase 1; Short=LysM RLK1; Short=LysM-containing receptor-like kinase 1; Flags: Precursor && -	-
Solyc12g040800.2	134.222	140.449	147.31	811.712	768.426	801.992	140.66	794.043	-2.49553	4.98536e-118	1.4426e-116	-	12	56262590	56266431	-	1700	protein_coding	- && Q9LVH4.1 RecName: Full=Protein C2-DOMAIN ABA-RELATED 4; AltName: Full=C2 domain-containing protein; Short=AtC2; AltName: Full=GTPase activating protein 1; Short=AtGAP1 && PF00168:C2 domain	C2
Solyc02g089750.3	1186.75	1216.59	1180.23	324.003	335.598	312.777	1194.53	324.126	1.8821	6.1301e-118	1.77174e-116	-	2	52107967	52117890	+	3021	protein_coding	- && Q9FFW5.1 RecName: Full=Proline-rich receptor-like protein kinase PERK8; AltName: Full=Proline-rich extensin-like receptor kinase 8; Short=AtPERK8 && PF01073:3-beta hydroxysteroid dehydrogenase/isomerase family|PF07714:Protein tyrosine kinase	Pkinase_Tyr
Solyc02g084570.3	753.187	671.878	747.071	1931.51	1980.14	1990.94	724.045	1967.53	-1.4421	8.03523e-118	2.3196e-116	-	2	48284598	48288482	-	2109	protein_coding	- && Q42600.1 RecName: Full=Cytochrome P450 84A1; AltName: Full=Ferulate-5-hydroxylase; Short=F5H && PF00067:Cytochrome P450	p450
Solyc01g008140.3	1850.14	1860.95	1880.83	593.436	698.379	629.564	1863.97	640.46	1.54013	8.28358e-118	2.38845e-116	-	1	2222469	2225510	-	3042	protein_coding	- && Q8LPB4.1 RecName: Full=Phytosulfokine receptor 1; Short=DcPSKR1; AltName: Full=Phytosulfokine LRR receptor kinase 1; Flags: Precursor && PF00069:Protein kinase domain|PF13855:Leucine rich repeat	Pkinase
Solyc11g068770.1	4800.12	4945.14	5063.77	2662.5	2548.88	2634.54	4936.34	2615.31	0.916873	1.70467e-117	4.90934e-116	-	11	53701528	53702385	+	858	protein_coding	- && Q9FMS6.1 RecName: Full=Probable CCR4-associated factor 1 homolog 11 && PF04857:CAF1 family ribonuclease	CAF1
Solyc02g067610.1	4346.28	4072.08	3925.63	380.845	340.826	474.178	4114.66	398.616	3.36678	6.38098e-117	1.8355e-115	-	2	38316483	38316806	+	324	protein_coding	- && - && -	-
Solyc01g067295.1	50.2125	26.5715	42.0885	601.394	591.741	742.845	39.6241	645.327	-4.02629	1.12719e-116	3.23854e-115	-	1	75555547	75556255	-	606	protein_coding	- && - && PF02977:Carboxypeptidase A inhibitor	-
Solyc01g087560.3	1138.47	1190.02	1163.57	285.35	315.734	316.787	1164.02	305.957	1.92591	5.89917e-116	1.69289e-114	-	1	82382829	82388850	+	1644	protein_coding	- && Q6ZIX2.1 RecName: Full=Cycloartenol-C-24-methyltransferase 1; AltName: Full=24-sterol C-methyltransferase 1; Short=Sterol C-methyltransferase 1 && PF08241:Methyltransferase domain|PF08498:Sterol methyltransferase C-terminal	Methyltransf_11
Solyc01g099670.3	4076.87	3841.47	3685.38	1776.9	1728.18	1844.58	3867.91	1783.22	1.11646	1.59574e-115	4.57389e-114	-	1	89720012	89722271	-	1078	protein_coding	- && Q9SW09.1 RecName: Full=40S ribosomal protein S10-1 && PF03501:Plectin/S10 domain	-
Solyc03g083250.3	962.728	1006.87	1041.69	2360.1	2549.92	2424.02	1003.76	2444.68	-1.28384	2.14902e-115	6.15249e-114	-	3	54527141	54535330	+	1990	protein_coding	- && Q9FK07.1 RecName: Full=CLP protease regulatory subunit CLPX1, mitochondrial; Flags: Precursor && PF07724:AAA domain (Cdc48 subfamily)|PF10431:C-terminal, D2-small domain, of ClpB protein	-
Solyc01g100320.3	5148.71	5401.6	5165.49	2888.74	2880.29	2815.99	5238.6	2861.67	0.872477	5.7051e-115	1.6314e-113	-	1	90263774	90270080	-	1551	protein_coding	- && O22263.1 RecName: Full=Protein disulfide-isomerase like 2-1; Short=AtPDIL2-1; AltName: Full=P5; AltName: Full=Protein MATERNAL EFFECT EMBRYO ARREST 30; AltName: Full=Protein UNFERTILIZED EMBRYO SAC 5; AltName: Full=Protein disulfide isomerase 11; Short=AtPDI11; AltName: Full=Protein disulfide-isomerase A6; AltName: Full=Protein disulfide-isomerase like 4-1; Short=AtPDIL4-1; Flags: Precursor …	-
Solyc05g008200.3	1707.22	1729.04	1905.38	578.657	549.921	611.519	1780.55	580.032	1.61813	5.83764e-115	1.66734e-113	-	5	2589345	2598279	+	6559	protein_coding	- && Q9SSJ8.1 RecName: Full=Putative 1-phosphatidylinositol-3-phosphate 5-kinase FAB1C; Short=Phosphatidylinositol 3-phosphate 5-kinase; AltName: Full=Phosphatidylinositol 3-phosphate 5-kinase type III; Short=PIPkin-III; Short=Type III PIP kinase; AltName: Full=Protein FORMS APLOID AND BINUCLEATE CELLS 1C && PF01504:Phosphatidylinositol-4-phosphate 5-Kinase|PF00118:TCP-1/cpn60 chaperonin family	PIP5K
Solyc09g075140.3	125.531	115.776	130.65	734.406	744.38	734.825	123.986	737.87	-2.57203	1.18287e-114	3.37451e-113	-	9	67362987	67367595	-	1378	protein_coding	- && Q9C942.1 RecName: Full=Caffeoylshikimate esterase; AltName: Full=Lysophospholipase 2; Short=LysoPL2 && PF12146:Serine aminopeptidase, S33	-
Solyc09g065910.2	5180.58	5077.05	4998.01	9261.92	8602.19	9445.46	5085.21	9103.19	-0.840212	1.41271e-114	4.02548e-113	-	9	64435619	64436802	-	521	protein_coding	- && Q39194.2 RecName: Full=Photosystem II reaction center W protein, chloroplastic; AltName: Full=PSII 6.1 kDa protein; Flags: Precursor && PF07123:Photosystem II reaction centre W protein (PsbW)	-
Solyc10g085480.2	4191.78	4146.1	3940.54	2107.72	2000	1987.94	4092.8	2031.89	1.01063	2.12375e-114	6.04445e-113	-	10	64762553	64765768	+	996	protein_coding	- && P38666.2 RecName: Full=60S ribosomal protein L24-2; AltName: Full=Protein SHORT VALVE 1 && PF01246:Ribosomal protein L24e	-
Solyc02g088460.3	1867.52	2017.53	1970.27	730.995	644.014	617.534	1951.77	664.181	1.55748	3.71309e-114	1.05555e-112	-	2	51182609	51185432	-	1112	protein_coding	- && P42738.3 RecName: Full=Chorismate mutase 1, chloroplastic; Short=AtCM1; AltName: Full=CM-1; Flags: Precursor && -	-
Solyc11g065670.1	2572.42	2635.32	2643.68	1205.06	1132.25	1141.84	2617.14	1159.72	1.17512	5.93031e-114	1.68389e-112	-	11	51508246	51508746	-	501	protein_coding	- && O50003.1 RecName: Full=60S ribosomal protein L12 && PF03946:Ribosomal protein L11, N-terminal domain|PF00298:Ribosomal protein L11, RNA binding domain	-
Solyc02g077080.3	3950.37	4248.59	4342.13	7483.89	7446.94	7655.01	4180.36	7528.61	-0.848433	1.13611e-113	3.22218e-112	-	2	42702965	42707474	+	1932	protein_coding	- && Q8VY22.1 RecName: Full=Protein trichome birefringence-like 38 && PF13839:GDSL/SGNH-like Acyl-Esterase family found in Pmr5 and Cas1p|PF14416:PMR5 N terminal Domain	-
Solyc06g005520.3	623.793	705.093	636.589	61.39	73.1835	74.1842	655.158	69.5859	3.2306	1.23532e-113	3.49946e-112	-	6	546496	559158	-	1601	protein_coding	- && Q9LTC0.1 RecName: Full=Probable receptor-like protein kinase At5g47070 && PF00069:Protein kinase domain	Pkinase
Solyc03g093410.3	3232.91	3071.85	2954.96	1174.37	1252.48	1358.37	3086.58	1261.74	1.2889	1.36231e-113	3.85469e-112	-	3	56123218	56131528	+	3230	protein_coding	- && Q07423.1 RecName: Full=Hexose carrier protein HEX6 && PF00083:Sugar (and other) transporter	Sugar_tr
Solyc01g087800.2	3312.09	3124.99	3166.28	1505.19	1490.85	1383.44	3201.12	1459.83	1.13348	2.35596e-113	6.65847e-112	-	1	82566989	82569352	+	2364	protein_coding	- && Q9FHA4.1 RecName: Full=Subtilisin-like protease SBT1.9; AltName: Full=Subtilase subfamily 1 member 9; Short=AtSBT1.9; Flags: Precursor && PF00082:Subtilase family|PF05922:Peptidase inhibitor I9	Peptidase_S8
Solyc02g078390.3	2162.03	2399.97	2264.01	869.691	913.748	888.206	2275.34	890.548	1.353	3.15209e-113	8.89813e-112	-	2	43654388	43665978	-	4135	protein_coding	- && Q94AP0.1 RecName: Full=Allantoinase; Short=AtALN && PF01713:Smr domain|PF00488:MutS domain V|PF01979:Amidohydrolase family	Amidohydro_1
Solyc04g082010.1	7171.69	7227.44	6905.15	11337.8	11089.4	11407.3	7101.43	11278.2	-0.667581	8.77737e-113	2.47491e-111	PETE	4	65911468	65911980	-	513	protein_coding	- && P17340.1 RecName: Full=Plastocyanin, chloroplastic; Flags: Precursor && PF00127:Copper binding proteins, plastocyanin/azurin family	-
Solyc03g083970.3	3540.94	3432.46	3410.92	1569.99	1636.17	1725.28	3461.44	1643.82	1.07319	1.01726e-112	2.86497e-111	-	3	55350064	55353355	-	2116	protein_coding	- && Q9LVA0.1 RecName: Full=BAG family molecular chaperone regulator 7; AltName: Full=Bcl-2-associated athanogene 7 && -	-
Solyc05g056300.3	252.028	268.562	316.541	1199.38	1105.07	1174.92	279.043	1159.79	-2.05234	1.06995e-112	3.0099e-111	-	5	66489793	66492360	-	834	protein_coding	- && Q9XFH8.2 RecName: Full=Thioredoxin F1, chloroplastic; Short=AtTrxf1; AltName: Full=Thioredoxin F2; Short=AtTrxf2; Flags: Precursor && PF00085:Thioredoxin	-
Solyc03g112360.1	3942.64	3992.36	3666.08	1892.86	1757.45	1755.36	3867.03	1801.89	1.10219	1.08089e-112	3.03715e-111	-	3	64268006	64268452	+	447	protein_coding	- && P49637.2 RecName: Full=60S ribosomal protein L27a-3 && PF00828:Ribosomal protein L18e/L15	-
Solyc02g086820.3	2724.99	2658.1	2659.47	4814.56	4851.02	4771.85	2680.85	4812.48	-0.844188	1.75691e-112	4.93093e-111	-	2	50071797	50075339	+	1550	protein_coding	- && P27141.1 RecName: Full=Carbonic anhydrase, chloroplastic; AltName: Full=Carbonate dehydratase; Flags: Precursor && PF00484:Carbonic anhydrase	-
Solyc08g061960.3	5460.61	5308.6	5342.61	3013.79	3069.52	3072.63	5370.6	3051.98	0.815054	5.82938e-112	1.63418e-110	-	8	50219739	50222767	+	1150	protein_coding	- && Q9FJA6.1 RecName: Full=40S ribosomal protein S3-3 && PF07650:KH domain|PF00189:Ribosomal protein S3, C-terminal domain	-
Solyc06g064620.3	3576.67	3841.47	3644.16	1839.42	1754.31	1799.47	3687.44	1797.74	1.03672	7.90009e-112	2.21212e-110	-	6	40382322	40389479	-	3781	protein_coding	- && Q67XZ3.2 RecName: Full=Beta-fructofuranosidase, insoluble isoenzyme CWINV3; AltName: Full=6-fructan exohydrolase; Short=6-FEH; AltName: Full=Beta-fructofuranosidase 5; Short=AtFruct5; AltName: Full=Cell wall beta-fructosidase 3; AltName: Full=Cell wall invertase 3; Short=AtcwINV3; AltName: Full=Sucrose hydrolase 3; Flags: Precursor && PF00251:Glycosyl hydrolases family 32 N-terminal domain|P…	-
Solyc02g070330.3	10852.7	11101.2	10940.4	6461.86	6278.1	6846	10964.7	6528.65	0.747747	9.48263e-112	2.65218e-110	-	2	40667271	40683638	+	4030	protein_coding	- && P46300.1 RecName: Full=40S ribosomal protein S4 && PF16121:40S ribosomal protein S4 C-terminus|PF08071:RS4NT (NUC023) domain|PF00900:Ribosomal family S4e	Ribosomal_S4e
Solyc04g009770.3	3758.21	3621.31	3502.99	6724.47	6335.6	6651.52	3627.5	6570.53	-0.85729	9.59082e-112	2.67935e-110	-	4	3081778	3086569	+	1814	protein_coding	- && P42824.1 RecName: Full=DnaJ protein homolog 2; Flags: Precursor && PF01556:DnaJ C terminal domain|PF00684:DnaJ central domain|PF00226:DnaJ domain	DnaJ_C
Solyc05g051490.3	1269.8	1268.79	1395.06	2909.2	3074.75	2931.28	1311.21	2971.74	-1.17965	9.98584e-112	2.7865e-110	-	5	62691080	62705238	-	3152	protein_coding	- && Q54TM2.1 RecName: Full=LMBR1 domain-containing protein 2 homolog B && PF04791:LMBR1-like membrane protein	-
Solyc05g007460.3	1899.38	1878.98	1846.63	661.647	714.061	734.825	1875	703.511	1.41262	1.59422e-111	4.44348e-110	-	5	2030059	2033824	+	1299	protein_coding	- && Q8VYI1.1 RecName: Full=Sphinganine C4-monooxygenase 1; AltName: Full=Sphingoid C4-hydroxylase 1; AltName: Full=Sphingoid base hydroxylase 1 && PF04116:Fatty acid hydroxylase superfamily	-
Solyc11g012260.2	1210.89	1321.93	1432.76	310.36	352.326	346.861	1321.86	336.516	1.97271	1.83849e-111	5.11844e-110	-	11	5132544	5133140	-	597	protein_coding	- && Q9SV07.1 RecName: Full=Acyl-CoA--sterol O-acyltransferase 1; AltName: Full=Sterol O-acyltransferase 1 && PF13813:Membrane bound O-acyl transferase family	-
Solyc10g086190.2	2417.92	2455.96	2423.6	935.628	1024.57	1061.64	2432.49	1007.28	1.27038	2.0767e-111	5.77499e-110	-	10	65227557	65232127	+	1401	protein_coding	- && Q9LZG0.1 RecName: Full=Adenosine kinase 2; Short=AK 2; AltName: Full=Adenosine 5'-phosphotransferase 2 && PF00294:pfkB family carbohydrate kinase	PfkB
Solyc02g071740.3	6862.69	6422.7	6371.15	3668.62	3502.35	3601.95	6552.18	3590.97	0.867607	2.29471e-111	6.37392e-110	-	2	41676645	41683774	-	2126	protein_coding	- && O22558.2 RecName: Full=Serine/threonine-protein kinase STY8; AltName: Full=Serine/threonine/tyrosine-protein kinase 8 && PF12796:Ankyrin repeats (3 copies)|PF07714:Protein tyrosine kinase	Pkinase_Tyr
Solyc03g098000.3	3062	3028.2	3083.86	5411.41	5419.76	5260.06	3058.02	5363.74	-0.810384	2.65822e-111	7.37518e-110	-	3	61792434	61796065	+	2173	protein_coding	- && Q9LVJ0.1 RecName: Full=UV-B-induced protein At3g17800, chloroplastic; Flags: Precursor && PF05542:Protein of unknown function (DUF760)	-
Solyc02g090360.3	16440.7	16329.1	16443.5	10836.5	11237.8	10819.9	16404.4	10964.7	0.581182	3.13537e-111	8.6891e-110	-	2	52555217	52558328	-	2044	protein_coding	- && P29162.1 RecName: Full=L-ascorbate oxidase homolog; AltName: Full=Pollen-specific protein NTP303; Flags: Precursor && PF07732:Multicopper oxidase|PF07731:Multicopper oxidase|PF00394:Multicopper oxidase	-
Solyc09g075290.3	2751.06	2976.95	2765.57	1267.59	1251.44	1193.97	2831.19	1237.66	1.1943	3.44076e-111	9.52455e-110	-	9	67445210	67447594	+	987	protein_coding	- && P42791.2 RecName: Full=60S ribosomal protein L18-2 && -	-
Solyc02g067890.3	1206.06	1208.05	1183.74	339.918	360.69	329.819	1199.29	343.476	1.80398	5.18021e-111	1.43232e-109	-	2	38547182	38551720	-	2847	protein_coding	- && Q8VZV7.1 RecName: Full=Probable methyltransferase PMT9 && PF03141:Putative S-adenosyl-L-methionine-dependent methyltransferase	-
Solyc05g052630.3	1047.7	1039.13	1078.52	2585.2	2361.73	2515.25	1055.12	2487.39	-1.2366	6.05349e-111	1.67188e-109	-	5	63695445	63701068	-	2820	protein_coding	- && - && -	-
Solyc11g066110.2	2160.1	2118.13	2146.51	3960.79	4035.55	4102.19	2141.58	4032.84	-0.913369	6.25209e-111	1.72477e-109	-	11	52085039	52091703	+	1757	protein_coding	- && Q9FY06.2 RecName: Full=Inner membrane protein PPF-1, chloroplastic; AltName: Full=Post-floral-specific protein 1; Flags: Precursor && PF02096:60Kd inner membrane protein	-
Solyc02g093050.3	2420.82	2323.1	2400.8	1007.25	957.658	866.151	2381.57	943.686	1.33724	7.65587e-111	2.10963e-109	-	2	54634844	54636846	+	1775	protein_coding	- && Q9STX0.1 RecName: Full=Probable WRKY transcription factor 7; AltName: Full=WRKY DNA-binding protein 7 && PF03106:WRKY DNA -binding domain|PF10533:Plant zinc cluster domain	WRKY
Solyc06g068990.3	4476.63	4157.48	4222	2156.61	2232.1	2156.36	4285.37	2181.69	0.973738	2.9892e-110	8.2276e-109	-	6	42924340	42937921	+	3828	protein_coding	- && Q9LV37.2 RecName: Full=Mitogen-activated protein kinase 9; Short=AtMPK9; Short=MAP kinase 9 && PF00069:Protein kinase domain|PF00400:WD domain, G-beta repeat	Pkinase
Solyc03g121270.3	1660.87	1692.98	1700.2	3328.7	3456.35	3603.95	1684.69	3463	-1.0399	3.34741e-110	9.2031e-109	-	3	70914137	70918648	+	1832	protein_coding	- && Q84XG9.1 RecName: Full=IAA-amino acid hydrolase ILR1-like 1; Flags: Precursor && PF07687:Peptidase dimerisation domain|PF01546:Peptidase family M20/M25/M40	Peptidase_M20
Solyc06g068670.3	2220.94	2386.69	2332.4	4482.6	4377.42	4337.77	2313.34	4399.26	-0.926869	4.64977e-110	1.27692e-108	-	6	42685378	42688296	-	1356	protein_coding	- && Q9FZ47.1 RecName: Full=ACT domain-containing protein ACR11; AltName: Full=Protein ACT DOMAIN REPEATS 11; Flags: Precursor && -	-
Solyc03g115770.3	1553.69	1426.32	1306.5	356.971	259.279	335.834	1428.84	317.361	2.17176	9.89528e-110	2.71437e-108	-	3	66861942	66868697	-	2930	protein_coding	- && Q9LKL2.1 RecName: Full=Two-component response regulator-like APRR1; AltName: Full=ABI3-interacting protein 1; AltName: Full=Pseudo-response regulator 1; AltName: Full=Timing of CAB expression 1 && PF06203:CCT motif|PF00072:Response regulator receiver domain	Response_reg
Solyc03g007380.2	575.512	652.899	623.436	63.6637	56.4558	68.1693	617.282	62.7629	3.29727	1.12775e-109	3.09003e-108	-	3	1929429	1930790	+	1198	protein_coding	- && Q8H0Y8.2 RecName: Full=Probable WRKY transcription factor 41; AltName: Full=WRKY DNA-binding protein 41 && PF03106:WRKY DNA -binding domain	WRKY
Solyc02g085745.1	1686.95	1656.92	1600.24	3280.95	3307.89	3308.22	1648.04	3299.02	-1.00182	1.46368e-109	4.00594e-108	-	2	49185814	49192287	+	1962	protein_coding	- && Q9FFX0.1 RecName: Full=RHOMBOID-like protein 9, chloroplastic; Short=AtRBL9; Flags: Precursor && PF01694:Rhomboid family	Rhomboid
Solyc10g080670.2	1822.13	1529.76	1669.51	3828.91	3766.86	3769.36	1673.8	3788.38	-1.17859	2.20697e-109	6.03345e-108	-	10	62015616	62017764	+	1174	protein_coding	- && - && -	-
Solyc04g051280.3	64.6968	77.8164	55.2412	744.637	595.922	625.554	65.9181	655.371	-3.31632	2.56582e-109	7.0066e-108	-	4	50211740	50216883	-	2839	protein_coding	- && - && -	-
Solyc07g017800.3	300.309	298.929	298.127	1052.72	1201.25	1137.83	299.122	1130.6	-1.919	3.80007e-109	1.03654e-107	-	7	8110413	8117373	-	888	protein_coding	- && - && PF07466:Protein of unknown function (DUF1517)	-
Solyc10g048030.2	45.3843	55.9899	64.0096	667.332	545.74	724.8	55.1279	645.957	-3.54582	4.62855e-109	1.2611e-107	-	10	43593872	43594747	-	774	protein_coding	- && Q9ZVF3.1 RecName: Full=MLP-like protein 328 && PF00407:Pathogenesis-related protein Bet v I family	-
Solyc04g008810.3	2298.19	2644.81	2257.87	816.259	837.428	889.208	2400.29	847.632	1.50061	4.89547e-109	1.33233e-107	-	4	2432046	2434439	+	843	protein_coding	- && Q9LYK9.1 RecName: Full=40S ribosomal protein S26-3 && PF01283:Ribosomal protein S26e	-
Solyc01g108500.3	15852.7	15634.5	15948.9	10771.7	10352.3	10586.3	15812	10570.1	0.581216	1.17747e-108	3.20094e-107	-	1	95699301	95704702	-	1114	protein_coding	- && Q9LEB3.1 RecName: Full=Polyadenylate-binding protein RBP47; Short=Poly(A)-binding protein RBP47; AltName: Full=RNA-binding protein 47; Short=NplRBP47 && PF00076:RNA recognition motif. (a.k.a. RRM, RBD, or RNP domain)	RRM_1
Solyc09g011860.3	10057.9	10436.9	9944.29	5974.15	6099.32	6343.76	10146.4	6139.08	0.724412	1.27301e-108	3.45679e-107	-	9	5131911	5135757	-	2382	protein_coding	- && Q8W486.1 RecName: Full=Uncharacterized protein At1g04910 && PF10250:GDP-fucose protein O-fucosyltransferase	-
Solyc09g007190.3	112.012	106.286	100.837	749.185	648.196	695.728	106.378	697.703	-2.71423	2.06983e-108	5.61423e-107	-	9	807053	812573	+	856	protein_coding	- && Q9ZUU2.2 RecName: Full=Thioredoxin-like protein AAED1, chloroplastic; AltName: Full=AhpC/TSA antioxidant enzyme domain-containing protein 1; Flags: Precursor && PF13911:AhpC/TSA antioxidant enzyme	-
Solyc06g069760.3	111.047	93.0001	77.1623	692.342	651.333	709.763	93.7364	684.479	-2.87342	2.84913e-108	7.7194e-107	-	6	43559612	43562357	-	2135	protein_coding	- && Q8LFV3.2 RecName: Full=Cyclic dof factor 3; AltName: Full=Dof zinc finger protein DOF3.3; Short=AtDOF3.3; AltName: Full=H-protein promoter-binding factor 2a && PF02701:Dof domain, zinc finger	zf-Dof
Solyc08g005010.3	799.537	874.96	826.864	2136.14	2028.23	2049.09	833.787	2071.15	-1.31233	3.58604e-108	9.70511e-107	-	8	12368	18767	-	1846	protein_coding	- && - && PF02517:CAAX protease self-immunity	-
Solyc03g117420.3	1967.94	1947.31	1993.07	3976.7	4173.55	3783.4	1969.44	3977.88	-1.0139	6.57397e-108	1.77717e-106	-	3	68033366	68053906	-	7225	protein_coding	- && Q94AI7.1 RecName: Full=Protein TOPLESS; AltName: Full=WUS-interacting protein 1 && -	-
Solyc03g080090.3	11656.1	12163.1	12020.7	17567.8	17821.2	17952.6	11946.6	17780.5	-0.573714	1.02955e-107	2.78014e-106	-	3	53422235	53427865	+	3187	protein_coding	- && Q9LKG8.1 RecName: Full=NAC domain-containing protein 91; Short=ANAC091; AltName: Full=TCV-interacting protein && PF02365:No apical meristem (NAM) protein	NAM
Solyc03g123370.3	17905.6	18274.5	18625	12338.2	12142.2	12448.9	18268.4	12309.8	0.56962	1.70805e-107	4.60717e-106	-	3	71757853	71761904	+	3035	protein_coding	- && Q9SYH1.1 RecName: Full=Probable GTP diphosphokinase RSH3, chloroplastic; AltName: Full=RelA/SpoT homolog 3; Short=AtRSH3; AltName: Full=ppGpp synthetase RSH3; Flags: Precursor && PF13328:HD domain|PF04607:Region found in RelA / SpoT proteins	-
Solyc06g083780.3	4159.91	4121.42	3787.97	1954.25	1865.13	1979.92	4023.1	1933.1	1.057	1.7443e-107	4.69973e-106	-	6	49150189	49152086	+	756	protein_coding	- && P49690.3 RecName: Full=60S ribosomal protein L23; AltName: Full=Protein EMBRYO DEFECTIVE 2171 && PF00238:Ribosomal protein L14p/L23e	-
Solyc09g090970.3	3084.2	2912.42	3052.29	5688.8	5367.48	5431.49	3016.31	5495.93	-0.865205	1.76437e-107	4.74852e-106	-	9	70821547	70832461	-	1491	protein_coding	- && P17642.1 RecName: Full=Pathogenesis-related protein STH-2 && PF00407:Pathogenesis-related protein Bet v I family	-
Solyc09g074270.3	198.919	251.48	250.777	1011.8	999.477	1018.53	233.725	1009.93	-2.10942	1.93389e-107	5.199e-106	-	9	66469232	66484876	-	2702	protein_coding	- && Q9LYC1.1 RecName: Full=Gibberellin receptor GID1B; AltName: Full=AtCXE14; AltName: Full=Carboxylesterase 14; AltName: Full=GID1-like protein 2; AltName: Full=Protein GA INSENSITIVE DWARF 1B; Short=AtGID1B && PF07859:alpha/beta hydrolase fold	Abhydrolase_3
Solyc02g093970.3	1266.9	1290.61	1192.51	346.74	338.735	383.954	1250.01	356.476	1.80837	2.15511e-107	5.7873e-106	-	2	55286991	55289825	+	2243	protein_coding	- && Q8LFN2.1 RecName: Full=Probable inactive leucine-rich repeat receptor-like protein kinase At3g03770; Flags: Precursor && PF07714:Protein tyrosine kinase|PF13855:Leucine rich repeat	Pkinase_Tyr
Solyc07g052350.3	12848.6	13049.4	13001.8	8758.3	8497.65	8625.42	12966.6	8627.12	0.588021	2.26949e-107	6.08769e-106	-	7	60984566	60993289	+	3830	protein_coding	- && P49608.1 RecName: Full=Aconitate hydratase, cytoplasmic; Short=Aconitase; AltName: Full=Citrate hydro-lyase && PF00694:Aconitase C-terminal domain|PF00330:Aconitase family (aconitate hydratase)	Aconitase
Solyc11g056650.2	85.9406	57.8878	75.4086	582.068	676.424	663.648	73.079	640.713	-3.13311	4.88068e-107	1.30775e-105	-	11	47534739	47538679	-	2729	protein_coding	- && Q66GR3.1 RecName: Full=Transcription factor bHLH130; AltName: Full=Basic helix-loop-helix protein 130; Short=AtbHLH130; Short=bHLH 130; AltName: Full=Transcription factor EN 69; AltName: Full=bHLH transcription factor bHLH130 && PF00010:Helix-loop-helix DNA-binding domain	HLH
Solyc10g055800.2	8618.2	8590.17	8842.09	5454.61	5387.35	5518.71	8683.49	5453.56	0.671143	7.9041e-107	2.11552e-105	-	10	57355938	57358464	-	2376	protein_coding	- && P52405.1 RecName: Full=Endochitinase 3; Flags: Precursor && PF00187:Chitin recognition protein|PF00182:Chitinase class I	-
novel.285	195.056	200.235	183.26	836.722	879.247	865.149	192.85	860.373	-2.15887	8.9777e-107	2.40022e-105	-	3	55307272	55310494	-	3223	-	- && Q9ZVG8.1 RecName: Full=Pentatricopeptide repeat-containing protein At1g26900, mitochondrial; Flags: Precursor && -	-
Solyc07g053280.3	12061.6	11601.3	11751.5	17691.7	17333	17365.1	11804.8	17463.3	-0.564924	2.35888e-106	6.29962e-105	-	7	61875637	61881023	-	2556	protein_coding	- && Q05758.2 RecName: Full=Ketol-acid reductoisomerase, chloroplastic; AltName: Full=Acetohydroxy-acid reductoisomerase; AltName: Full=Alpha-keto-beta-hydroxylacyl reductoisomerase; Flags: Precursor && PF07991:Acetohydroxy acid isomeroreductase, NADPH-binding domain|PF01450:Acetohydroxy acid isomeroreductase, catalytic domain	-
Solyc11g072480.2	233.681	290.388	283.221	1077.73	1051.75	1091.71	269.097	1073.73	-1.995	2.61281e-106	6.97009e-105	-	11	55961098	55966981	-	3219	protein_coding	- && Q9LSS4.1 RecName: Full=Tetraspanin-4 && PF00335:Tetraspanin family	Tetraspannin
Solyc01g105280.3	4811.71	4769.58	4581.51	2620.44	2588.6	2520.26	4720.93	2576.43	0.873825	3.65334e-106	9.73514e-105	-	1	93401882	93406248	+	1066	protein_coding	- && Q9S9Z7.1 RecName: Full=Probable protein phosphatase 2C 10; Short=AtPP2C10 && PF00481:Protein phosphatase 2C	PP2C
Solyc01g095140.3	19695.8	18594.3	18368.1	28504.3	28534.2	28786.5	18886.1	28608.3	-0.599255	3.80556e-106	1.01296e-104	-	1	86397518	86398199	+	590	protein_coding	- && P46519.1 RecName: Full=Desiccation protectant protein Lea14 homolog && PF03168:Late embryogenesis abundant protein	-
Solyc12g096700.2	3097.72	3108.86	3007.57	1475.63	1451.12	1537.82	3071.39	1488.19	1.04476	3.9528e-106	1.051e-104	-	12	66495461	66497811	-	1021	protein_coding	- && P49209.3 RecName: Full=60S ribosomal protein L9-1 && PF00347:Ribosomal protein L6	-
novel.559	1281.38	1353.25	1480.11	3154.76	3334.03	3076.64	1371.58	3188.48	-1.21599	4.9069e-106	1.30326e-104	-	9	47763472	47767092	-	3621	-	- && - && -	-
Solyc01g100690.3	119.737	151.837	160.462	900.386	800.836	1027.55	144.012	909.591	-2.65667	5.07939e-106	1.34759e-104	-	1	90538325	90550138	+	2902	protein_coding	- && - && -	-
Solyc12g044330.2	532.059	517.195	583.978	30.695	27.1824	24.0598	544.411	27.3124	4.32372	5.20889e-106	1.38044e-104	-	12	60201772	60203397	+	1138	protein_coding	- && Q41951.2 RecName: Full=Aquaporin TIP2-1; AltName: Full=Delta-tonoplast intrinsic protein; Short=Delta-TIP; AltName: Full=Tonoplast intrinsic protein 2-1; Short=AtTIP2;1; Contains: RecName: Full=Aquaporin TIP2-1, N-terminally processed && PF00230:Major intrinsic protein	-
Solyc03g118710.3	61.8	72.1225	67.517	574.11	549.921	583.449	67.1465	569.16	-3.08289	8.6078e-106	2.27872e-104	-	3	69040790	69043406	+	728	protein_coding	- && Q9LVH4.1 RecName: Full=Protein C2-DOMAIN ABA-RELATED 4; AltName: Full=C2 domain-containing protein; Short=AtC2; AltName: Full=GTPase activating protein 1; Short=AtGAP1 && PF00168:C2 domain	C2
Solyc02g082650.3	320.587	295.133	304.265	1069.78	1107.16	1076.67	306.662	1084.54	-1.8228	1.17629e-105	3.11055e-104	-	2	46852760	46856467	+	1512	protein_coding	- && Q7X911.1 RecName: Full=Phosphoinositide phosphatase SAC6; Short=AtSAC6; AltName: Full=Protein IMPAIRED IN BABA-INDUCED STERILITY 2; AltName: Full=Protein SUPPRESSOR OF ACTIN 1B; Short=AtSAC1b; AltName: Full=Protein SUPPRESSOR OF ACTIN 6; AltName: Full=SAC domain protein 6; AltName: Full=SAC1-like protein AtSAC1b && -	-
Solyc01g009520.3	2680.57	2541.37	2741.89	1217.57	1139.57	1181.94	2654.61	1179.69	1.1708	2.61485e-105	6.90714e-104	-	1	3714708	3718066	+	1064	protein_coding	- && Q8VZB9.1 RecName: Full=60S ribosomal protein L10a-1 && PF00687:Ribosomal protein L1p/L10e family	-
Solyc06g060250.3	2361.92	2259.52	2216.66	991.334	976.476	985.447	2279.37	984.419	1.21111	2.89823e-105	7.64735e-104	-	6	38320157	38328441	-	1917	protein_coding	- && Q8VXQ2.1 RecName: Full=Aldehyde dehydrogenase; AltName: Full=Cp-ALDH [Craterostigma plantagineum] && PF00171:Aldehyde dehydrogenase family	Aldedh
Solyc07g052640.3	1336.42	1322.88	1248.63	396.761	360.69	309.769	1302.64	355.74	1.87559	3.61893e-105	9.53862e-104	-	7	61229212	61233883	+	2332	protein_coding	- && - && PF04646:Protein of unknown function, DUF604	-
Solyc02g084360.3	3054.27	3337.57	3249.58	5711.54	5868.27	5791.38	3213.81	5790.4	-0.849267	4.67456e-105	1.23076e-103	-	2	48032600	48035530	+	1292	protein_coding	- && P59228.1 RecName: Full=V-type proton ATPase subunit c2; Short=V-ATPase subunit c2; AltName: Full=V-type proton ATPase 16 kDa proteolipid subunit c2; Short=V-ATPase 16 kDa proteolipid subunit c2; AltName: Full=Vacuolar H(+)-ATPase subunit c isoform 2; AltName: Full=Vacuolar proton pump 16 kDa proteolipid subunit c2; AltName: Full=Vacuolar proton pump subunit c2 && PF00137:ATP synthase subunit…	-
Solyc01g102330.3	834.3	845.542	735.672	142.106	117.094	147.366	805.171	135.522	2.57026	4.73632e-105	1.24567e-103	-	1	91020799	91022041	-	816	protein_coding	- && Q8L9J9.2 RecName: Full=Probable carbohydrate esterase At4g34215 && PF03629:Domain of unknown function (DUF303)	-
Solyc01g095430.3	3313.06	3230.33	2946.2	6010.53	5887.09	6117.19	3163.19	6004.94	-0.925457	6.76176e-105	1.77645e-103	-	1	86555244	86558588	-	985	protein_coding	- && O04616.1 RecName: Full=Protein CURVATURE THYLAKOID 1A, chloroplastic; Flags: Precursor && PF14159:CAAD domains of cyanobacterial aminoacyl-tRNA synthetase	-
Solyc12g096540.2	3818.08	3633.65	3708.17	1953.11	1828.54	1901.72	3719.97	1894.46	0.973851	9.04722e-105	2.37431e-103	-	12	66396121	66398592	-	664	protein_coding	- && Q9SW09.1 RecName: Full=40S ribosomal protein S10-1 && PF03501:Plectin/S10 domain	-
Solyc06g063210.3	1085.36	1096.07	1106.58	2399.89	2426.55	2358.86	1096	2395.1	-1.12756	1.06446e-104	2.7905e-103	-	6	40035721	40046275	+	5982	protein_coding	- && Q9C5V5.2 RecName: Full=Glutamate receptor 2.8; AltName: Full=Ligand-gated ion channel 2.8; Flags: Precursor && PF00060:Ligand-gated ion channel|PF00497:Bacterial extracellular solute-binding proteins, family 3|PF01094:Receptor family ligand binding region	ANF_receptor
Solyc11g062130.2	17082.9	17300.9	17405.4	12043.8	11724	11692	17263	11819.9	0.546698	2.10064e-104	5.5009e-103	-	11	49293548	49297009	+	1618	protein_coding	- && P25083.1 RecName: Full=ADP,ATP carrier protein, mitochondrial; AltName: Full=ADP/ATP translocase; AltName: Full=Adenine nucleotide translocator; Short=ANT; Flags: Precursor && PF00153:Mitochondrial carrier protein	Mito_carr
Solyc08g007080.3	1293.94	1513.62	1531.85	379.708	406.691	426.058	1446.47	404.152	1.83854	2.40331e-104	6.28672e-103	-	8	1636652	1642794	-	3448	protein_coding	- && Q9FUR2.2 RecName: Full=Type I inositol polyphosphate 5-phosphatase 2; Short=At5PTase2 && PF03372:Endonuclease/Exonuclease/phosphatase family	Exo_endo_phos
Solyc02g087070.3	531.093	656.695	647.111	10.2317	23.0005	17.0423	611.633	16.7582	5.17655	3.74992e-104	9.79868e-103	-	2	50236632	50250671	+	3104	protein_coding	- && Q9SGH6.1 RecName: Full=Alpha-dioxygenase 1; Short=Alpha DOX1; AltName: Full=Fatty acid dioxygenase AlphaDOX1; AltName: Full=Pathogen-induced oxygenase; AltName: Full=Plant alpha dioxygenase 1; Flags: Precursor && PF03098:Animal haem peroxidase	An_peroxidase
Solyc08g065940.3	211.472	197.388	220.965	911.754	881.338	873.169	209.941	888.754	-2.08043	4.09813e-104	1.06971e-102	-	8	54359527	54360489	-	963	protein_coding	- && O82199.1 RecName: Full=Zinc finger CCCH domain-containing protein 20; Short=AtC3H20 && -	-
Solyc08g006040.3	3306.3	3109.81	3122.44	1434.71	1389.44	1548.85	3179.52	1457.66	1.12434	4.28237e-104	1.11659e-102	-	8	798781	801497	-	1296	protein_coding	- && O48549.2 RecName: Full=40S ribosomal protein S6-1 && PF01092:Ribosomal protein S6e	-
Solyc09g083200.3	198.919	131.908	176.246	917.439	979.613	888.206	169.024	928.419	-2.45742	5.58132e-104	1.45372e-102	-	9	69300110	69302394	+	2092	protein_coding	- && Q0GXS4.1 RecName: Full=Serine/threonine receptor-like kinase NFP; Short=RLK NFP; AltName: Full=Nod factor perception protein; AltName: Full=Nod-factor receptor 5; Flags: Precursor && PF00069:Protein kinase domain	Pkinase
Solyc02g093270.3	2725.96	2445.52	2502.51	1002.7	1044.43	1103.74	2558	1050.29	1.28299	5.94501e-104	1.54679e-102	-	2	54815435	54817854	-	2087	protein_coding	- && Q8H9B6.1 RecName: Full=Caffeoyl-CoA O-methyltransferase; AltName: Full=Trans-caffeoyl-CoA 3-O-methyltransferase; Short=CCoAMT; Short=CCoAOMT && PF01596:O-methyltransferase	-
Solyc01g108600.3	3207.8	3448.6	3363.57	5792.26	5900.68	5812.44	3339.99	5835.12	-0.804802	7.05945e-104	1.83478e-102	-	1	95746574	95760428	+	4046	protein_coding	- && Q9LJL3.2 RecName: Full=Presequence protease 1, chloroplastic/mitochondrial; Short=AtPreP1; Short=PreP 1; AltName: Full=Zinc metalloprotease 1; Short=AtZnMP1; Flags: Precursor && PF05193:Peptidase M16 inactive domain|PF08367:Peptidase M16C associated|PF00675:Insulinase (Peptidase family M16)	-
Solyc06g065060.2	614.137	644.358	628.697	17.0528	7.31835	15.0373	629.064	13.1362	5.58969	7.27345e-104	1.88837e-102	-	6	40690904	40702385	-	3051	protein_coding	- && Q9FI21.1 RecName: Full=Berberine bridge enzyme-like 28; Short=AtBBE-like 28; Flags: Precursor && PF08031:Berberine and berberine like|PF01565:FAD binding domain	FAD_binding_4
Solyc12g094620.2	49811.7	48850.7	48912.1	68657.8	69226.3	66740.8	49191.5	68208.3	-0.471524	8.30458e-104	2.15377e-102	-	12	65780218	65785116	+	2629	protein_coding	- && P30264.1 RecName: Full=Catalase isozyme 1 && PF00199:Catalase|PF06628:Catalase-related immune-responsive	Catalase
Solyc07g062970.3	285.825	308.419	330.57	1125.48	1148.98	1069.66	308.271	1114.71	-1.85252	8.51534e-104	2.20607e-102	-	7	65727082	65730518	+	1567	protein_coding	- && Q9LDA7.1 RecName: Full=Probable protein phosphatase 2C 39; Short=AtPP2C39 && PF00481:Protein phosphatase 2C	PP2C
Solyc09g013150.3	547.509	619.684	547.151	59.1163	52.2739	47.117	571.448	52.8357	3.4399	1.39681e-103	3.61486e-102	-	9	5553185	5559113	-	2138	protein_coding	- && Q7XJR2.2 RecName: Full=Probable anion transporter 3, chloroplastic; AltName: Full=Phosphate transporter PHT4;2; Flags: Precursor && PF07690:Major Facilitator Superfamily	MFS_1
Solyc01g087260.3	678.834	779.113	687.446	1855.34	1905.91	1904.73	715.131	1888.66	-1.40167	1.75233e-103	4.53009e-102	-	1	82073029	82083087	-	1970	protein_coding	- && Q84KG5.1 RecName: Full=Carotenoid 9,10(9',10')-cleavage dioxygenase; AltName: Full=CsCCD && -	-
Solyc12g005850.2	991.696	974.603	956.637	248.97	243.596	258.642	974.312	250.403	1.95945	2.77441e-103	7.16472e-102	-	12	481458	489045	-	2082	protein_coding	- && Q9LVD9.1 RecName: Full=Protein DETOXIFICATION 40; Short=AtDTX40; AltName: Full=Multidrug and toxic compound extrusion protein 40; Short=MATE protein 40 && PF01554:MatE	MatE
Solyc09g008230.3	1103.71	1089.43	1063.61	2518.12	2366.96	2380.91	1085.58	2422	-1.15761	4.60029e-103	1.18673e-101	-	9	1681113	1684836	+	868	protein_coding	- && Q9P370.1 RecName: Full=Zinc finger protein bud20 && PF12171:Zinc-finger double-stranded RNA-binding	-
Solyc09g014720.2	529.162	518.144	583.101	27.2844	16.7276	20.0498	543.469	21.354	4.68068	4.74116e-103	1.22177e-101	-	9	6772731	6777342	-	3506	protein_coding	- && Q9LMP1.1 RecName: Full=Wall-associated receptor kinase 2; Flags: Precursor && -	-
Solyc10g005100.3	4468.91	4248.59	4058.91	2138.42	2212.23	2146.33	4258.8	2165.66	0.975185	1.10153e-102	2.83556e-101	-	10	91506	94186	+	1032	protein_coding	- && Q96262.1 RecName: Full=Plasma membrane-associated cation-binding protein 1; Short=AtPCAP1; AltName: Full=Microtubule-destabilizing protein 25 && PF05558:DREPP plasma membrane polypeptide	-
Solyc01g010430.3	3817.11	3814.9	3809.01	1949.7	2020.91	2080.17	3813.68	2016.92	0.918299	1.91393e-102	4.92161e-101	-	1	5283640	5287279	+	1523	protein_coding	- && - && PF04601:Domain of unknown function (DUF569)	-
Solyc01g106000.3	413.287	379.592	326.186	1375.59	1381.08	1257.12	373.022	1337.93	-1.84455	2.48744e-102	6.38961e-101	-	1	93887375	93889043	-	1085	protein_coding	- && Q8S8F9.1 RecName: Full=Nicotinamidase 1; Short=AtNIC1; AltName: Full=Nicotine deamidase 1 && PF00857:Isochorismatase family	Isochorismatase
Solyc08g006640.3	1317.11	1410.19	1365.25	2801.2	2935.7	2836.04	1364.18	2857.65	-1.06683	3.21149e-102	8.24078e-101	-	8	1225696	1234384	-	1883	protein_coding	- && Q9FZL3.1 RecName: Full=Probable monogalactosyldiacylglycerol synthase, chloroplastic; Short=NtMGD1; AltName: Full=MGDG synthase type A; Flags: Precursor && PF04101:Glycosyltransferase family 28 C-terminal domain|PF06925:Monogalactosyldiacylglycerol (MGDG) synthase	-
Solyc04g074300.3	6035.15	6770.03	6640.34	2902.38	2932.57	3311.22	6481.84	3048.72	1.08767	4.55941e-102	1.16872e-100	-	4	60386666	60388501	+	891	protein_coding	- && Q9SCM3.1 RecName: Full=40S ribosomal protein S2-4 && PF00333:Ribosomal protein S5, N-terminal domain|PF03719:Ribosomal protein S5, C-terminal domain	-
Solyc01g006545.1	168.984	168.919	152.571	824.217	765.29	769.912	163.491	786.473	-2.26721	4.9702e-102	1.27268e-100	-	1	1124145	1126682	-	1494	protein_coding	- && Q9C9H7.2 RecName: Full=Receptor-like protein 12; Short=AtRLP12; Flags: Precursor && PF08263:Leucine rich repeat N-terminal domain|PF13855:Leucine rich repeat	LRRNT_2
Solyc04g056390.3	1127.85	1061.91	1160.06	2557.91	2491.37	2752.84	1116.61	2600.71	-1.21968	8.70538e-102	2.22676e-100	-	4	54104178	54107994	-	1427	protein_coding	- && O48965.1 RecName: Full=Isopentenyl-diphosphate Delta-isomerase II; AltName: Full=Isopentenyl pyrophosphate isomerase II; Short=IPP isomerase II && PF00293:NUDIX domain	NUDIX
Solyc06g073090.3	2472	2498.67	2366.6	4374.6	4445.37	4447.04	2445.76	4422.34	-0.855062	8.80707e-102	2.2504e-100	-	6	45169049	45172920	+	1444	protein_coding	- && P19954.2 RecName: Full=Ribosome-binding factor PSRP1, chloroplastic; AltName: Full=30S ribosomal protein 1; AltName: Full=CS-S5; Short=CS5; AltName: Full=Plastid-specific 30S ribosomal protein 1; Short=PSrp-1; AltName: Full=Ribosomal protein 1; AltName: Full=S22; Flags: Precursor && PF16321:Sigma 54 modulation/S30EA ribosomal protein C terminus|PF02482:Sigma 54 modulation protein / S30EA rib…	-
Solyc01g107810.3	13367.1	12938.4	12555.5	8283.1	7764.77	7900.62	12953.7	7982.83	0.698543	1.30706e-101	3.33631e-100	-	1	95122572	95128641	-	2856	protein_coding	- && Q9AT54.1 RecName: Full=Scopoletin glucosyltransferase; AltName: Full=Phenylpropanoid:glucosyltransferase 1 && PF00201:UDP-glucoronosyl and UDP-glucosyl transferase	UDPGT
Solyc01g103430.3	1389.53	1425.37	1322.28	2864.86	2881.34	3052.58	1379.06	2932.93	-1.08957	1.46572e-101	3.73735e-100	-	1	91922387	91932323	+	2666	protein_coding	- && Q39019.2 RecName: Full=Shaggy-related protein kinase kappa; AltName: Full=ASK-kappa; Short=AtK-1 && PF00069:Protein kinase domain	Pkinase
Solyc07g005440.1	1963.11	1971.03	1965.01	836.722	749.608	811.014	1966.38	799.115	1.29976	1.58604e-101	4.03991e-100	-	7	339060	340334	-	1275	protein_coding	- && O65554.1 RecName: Full=CBL-interacting serine/threonine-protein kinase 6; AltName: Full=SNF1-related kinase 3.14; AltName: Full=SOS2-like protein kinase PKS4; AltName: Full=SOS3-interacting protein 3 && PF03822:NAF domain|PF00069:Protein kinase domain	Pkinase
Solyc06g069650.3	519.506	571.286	505.939	27.2844	20.9096	17.0423	532.244	21.7454	4.6255	1.87261e-101	4.76484e-100	-	6	43494904	43499374	-	3240	protein_coding	- && C0LGJ1.1 RecName: Full=Probable LRR receptor-like serine/threonine-protein kinase At1g74360; Flags: Precursor && PF13855:Leucine rich repeat|PF00069:Protein kinase domain|PF08263:Leucine rich repeat N-terminal domain	Pkinase
Solyc03g121730.3	905.756	827.511	823.356	2050.88	2173.55	2044.08	852.208	2089.5	-1.29463	1.98447e-101	5.04418e-100	-	3	71289209	71294017	+	1690	protein_coding	- && A6H213.1 RecName: Full=5'-nucleotidase SurE; AltName: Full=Nucleoside 5'-monophosphate phosphohydrolase && PF01975:Survival protein SurE	-
Solyc04g054820.3	1186.75	1270.69	1349.46	356.971	388.918	374.931	1268.97	373.607	1.76373	2.50971e-101	6.37257e-100	-	4	53229672	53235258	+	1916	protein_coding	- && Q6MEW4.1 RecName: Full=2,3-bisphosphoglycerate-dependent phosphoglycerate mutase; Short=BPG-dependent PGAM; Short=PGAM; Short=Phosphoglyceromutase; Short=dPGM && PF00300:Histidine phosphatase superfamily (branch 1)	-
Solyc09g011740.3	5730.02	5776.45	5741.57	3340.07	3487.71	3405.46	5749.35	3411.08	0.752904	2.74779e-101	6.96978e-100	-	9	5033831	5038755	+	2429	protein_coding	- && Q9SH93.1 RecName: Full=Phosphatidylinositol:ceramide inositolphosphotransferase 2; AltName: Full=Inositol-phosphorylceramide synthase 2; Short=AtIPCS2; Short=IPC synthase 2; AltName: Full=Protein ENHANCING RPW8-MEDIATED HR-LIKE CELL DEATH 1; AltName: Full=Sphingolipid synthase 2 && PF14360:PAP2 superfamily C-terminal	-
Solyc01g095970.3	1393.4	1539.25	1488	3018.34	3258.75	3212.98	1473.55	3163.36	-1.10232	2.99627e-101	7.59213e-100	-	1	86957029	86966021	-	2636	protein_coding	- && Q39828.1 RecName: Full=Dynamin-related protein 5A; AltName: Full=Soybean dynamin-like protein 5A; Short=SDL5A && PF00350:Dynamin family|PF02212:Dynamin GTPase effector domain|PF01031:Dynamin central region	-
Solyc01g097380.2	538.818	550.409	486.648	37.5161	37.6372	40.0996	525.292	38.4176	3.7713	3.00319e-101	7.60171e-100	-	1	88137812	88141290	+	1693	protein_coding	- && Q3L181.1 RecName: Full=Perakine reductase && PF00248:Aldo/keto reductase family	Aldo_ket_red
Solyc03g114640.3	179.606	174.612	176.246	787.838	824.882	780.94	176.821	797.886	-2.17406	3.7668e-101	9.52463e-100	-	3	66042727	66055238	+	2307	protein_coding	- && Q9C9C0.1 RecName: Full=Serine protease SPPA, chloroplastic; AltName: Full=Signal peptide peptidase SPPA; Flags: Precursor && PF01343:Peptidase family S49	Peptidase_S49
Solyc06g008620.1	4179.22	4229.61	4248.31	590.026	696.288	504.252	4219.05	596.855	2.82181	3.95957e-101	1.00016e-99	-	6	2516156	2518138	-	1983	protein_coding	- && - && PF07676:WD40-like Beta Propeller Repeat	PD40
Solyc01g111630.3	4506.57	4516.2	4286.01	7259.93	7556.72	7339.23	4436.26	7385.29	-0.735742	5.84778e-101	1.47558e-99	-	1	97761003	97765476	+	2346	protein_coding	- && Q9C9W5.1 RecName: Full=Glycerate dehydrogenase HPR, peroxisomal; Short=GDH; AltName: Full=NADH-dependent hydroxypyruvate reductase 1; Short=AtHPR1; Short=HPR 1 && PF00389:D-isomer specific 2-hydroxyacid dehydrogenase, catalytic domain|PF02826:D-isomer specific 2-hydroxyacid dehydrogenase, NAD binding domain	2-Hacid_dh_C
Solyc05g013990.3	4376.21	4408.96	4143.09	2321.45	2327.23	2235.55	4309.42	2294.75	0.909191	5.99519e-101	1.5112e-99	-	5	7492624	7500147	+	2123	protein_coding	- && O04450.1 RecName: Full=T-complex protein 1 subunit epsilon; Short=TCP-1-epsilon; AltName: Full=CCT-epsilon; AltName: Full=Chaperonin CCT5 && PF00118:TCP-1/cpn60 chaperonin family	-
Solyc02g068900.3	1263.04	1245.06	1118.85	342.192	329.326	277.69	1208.98	316.402	1.9361	1.37244e-100	3.45589e-99	-	2	39345795	39351483	+	1641	protein_coding	- && P42620.1 RecName: Full=Glutathionyl-hydroquinone reductase YqjG; Short=GS-HQR && PF13409:Glutathione S-transferase, N-terminal domain|PF13410:Glutathione S-transferase, C-terminal domain	-
Solyc04g079470.3	1476.44	1678.75	1624.79	3320.74	3364.35	3337.29	1593.33	3340.79	-1.06778	1.66665e-100	4.19239e-99	-	4	64032976	64039022	-	2922	protein_coding	- && Q9S7T8.1 RecName: Full=Serpin-ZX; AltName: Full=ArathZx; AltName: Full=AtSerpin1; AltName: Full=Serpin-1 && PF00079:Serpin (serine protease inhibitor)	Serpin
Solyc03g112850.3	4332.76	4298.88	4354.41	2305.53	2174.59	2397.96	4328.68	2292.69	0.916704	1.94974e-100	4.8994e-99	-	3	64634941	64636962	-	992	protein_coding	- && Q96499.3 RecName: Full=60S ribosomal protein L44 && PF00935:Ribosomal protein L44	-
Solyc03g122340.3	28228.1	28058.5	28054.6	38300.5	38740.2	37851	28113.7	38297.2	-0.445956	2.88094e-100	7.23188e-99	-	3	71702434	71708247	+	4448	protein_coding	- && O24371.1 RecName: Full=Linoleate 13S-lipoxygenase 3-1, chloroplastic; Flags: Precursor && PF00305:Lipoxygenase|PF01477:PLAT/LH2 domain	Lipoxygenase
Solyc03g096380.3	829.471	915.766	865.445	190.991	199.686	201.5	870.228	197.393	2.13939	3.76213e-100	9.43412e-99	-	3	59861199	59870447	-	1894	protein_coding	- && P92962.1 RecName: Full=Proline transporter 2; Short=AtPROT2 && PF01490:Transmembrane amino acid transporter protein	Aa_trans
Solyc07g063620.3	3365.2	3390.71	3403.03	5672.89	5571.35	5753.29	3386.31	5665.84	-0.742561	6.48902e-100	1.62554e-98	-	7	66175690	66178222	+	1366	protein_coding	- && - && PF06764:Protein of unknown function (DUF1223)	-
Solyc07g040950.3	610.275	562.746	537.505	1599.55	1538.94	1671.15	570.175	1603.21	-1.4928	8.51402e-100	2.13061e-98	-	7	51321653	51326445	-	1010	protein_coding	- && - && PF00903:Glyoxalase/Bleomycin resistance protein/Dioxygenase superfamily	Glyoxalase
Solyc09g031750.3	383.353	381.49	399.841	1192.56	1191.84	1271.16	388.228	1218.52	-1.64999	9.3213e-100	2.33023e-98	-	9	28175082	28180486	-	2156	protein_coding	- && O82390.1 RecName: Full=Sodium-dependent phosphate transport protein 1, chloroplastic; AltName: Full=Anion transporter 1; AltName: Full=Na(+)/PI cotransporter 1; AltName: Full=Phosphate transporter PHT4;1; AltName: Full=Sodium/phosphate cotransporter 1; Flags: Precursor && PF07690:Major Facilitator Superfamily	MFS_1
Solyc02g081550.3	591.928	647.205	615.544	1692.77	1616.31	1600.98	618.226	1636.69	-1.40406	2.0017e-99	4.99888e-98	-	2	46018164	46026278	+	7647	protein_coding	- && Q1PDW5.1 RecName: Full=ATP-dependent zinc metalloprotease FTSH 6, chloroplastic; Short=AtFTSH6; Flags: Precursor && -	-
Solyc01g096930.3	1995.95	1931.18	1996.57	813.985	842.655	852.116	1974.57	836.252	1.23896	3.51296e-99	8.76397e-98	-	1	87807414	87814182	+	4708	protein_coding	- && P98204.1 RecName: Full=Phospholipid-transporting ATPase 1; Short=AtALA1; AltName: Full=Aminophospholipid flippase 1 && PF12710:haloacid dehalogenase-like hydrolase|PF16209:Phospholipid-translocating ATPase N-terminal|PF00122:E1-E2 ATPase|PF16212:Phospholipid-translocating P-type ATPase C-terminal	E1-E2_ATPase
Solyc09g025270.3	1769.02	1663.56	1744.92	655.963	693.152	637.584	1725.84	662.233	1.38209	4.49272e-99	1.11967e-97	-	9	65320167	65327057	+	3419	protein_coding	- && Q8GWV5.2 RecName: Full=U-box domain-containing protein 3; AltName: Full=Plant U-box protein 3 && PF04564:U-box domain|PF00514:Armadillo/beta-catenin-like repeat	U-box
Solyc06g008260.3	2610.08	2660.94	2657.71	1100.47	1206.48	1253.11	2642.91	1186.69	1.15375	5.83453e-99	1.45258e-97	-	6	2133393	2136782	+	775	protein_coding	- && Q9SIM4.1 RecName: Full=60S ribosomal protein L14-1 && PF01929:Ribosomal protein L14	-
Solyc05g041200.3	320.587	292.286	244.639	1165.27	1072.66	1123.79	285.838	1120.57	-1.97352	6.00492e-99	1.49347e-97	-	5	51104563	51109046	-	1697	protein_coding	- && O23920.1 RecName: Full=4-hydroxyphenylpyruvate dioxygenase; AltName: Full=4-hydroxyphenylpyruvic acid oxidase; Short=4HPPD; Short=HPD; Short=HPPDase && -	-
Solyc11g062400.2	802.434	867.368	796.174	188.717	169.367	157.391	821.992	171.825	2.26122	1.08252e-98	2.68956e-97	-	11	49697260	49701017	+	1940	protein_coding	- && O49840.1 RecName: Full=Protein kinase 2B, chloroplastic; Flags: Precursor && PF00069:Protein kinase domain	Pkinase
Solyc09g074570.1	1352.84	1400.7	1295.1	378.571	456.874	382.951	1349.54	406.132	1.73147	1.19503e-98	2.96604e-97	-	9	66810787	66811107	-	321	protein_coding	- && O82255.1 RecName: Full=Glutaredoxin-C13; Short=AtGrxC13; AltName: Full=Protein ROXY 9 && PF00462:Glutaredoxin	-
Solyc06g065210.3	916.378	923.358	921.563	196.675	228.96	239.595	920.433	221.743	2.05006	1.24453e-98	3.08575e-97	-	6	40776578	40780362	-	1656	protein_coding	- && Q67XD9.1 RecName: Full=Alkaline/neutral invertase CINV2; AltName: Full=Alkaline/neutral invertase I; Short=A/N-INVI; AltName: Full=Cytosolic invertase 2 && PF12899:Alkaline and neutral invertase	-
Solyc10g006800.3	822.712	770.572	802.312	1906.5	1905.91	1876.66	798.532	1896.36	-1.24773	1.48449e-98	3.67696e-97	-	10	1233682	1240096	-	2194	protein_coding	- && Q94AS9.2 RecName: Full=Cyclic nucleotide-gated ion channel 4; Short=AtCNGC4; AltName: Full=Cyclic nucleotide- and calmodulin-regulated ion channel 4; Short=AtHLM1 && PF00520:Ion transport protein	Ion_trans
Solyc10g085430.2	14733.5	14879.1	14976.5	20812.3	20790.4	20690.4	14863	20764.4	-0.482301	1.52881e-98	3.78286e-97	-	10	64735999	64743958	+	1693	protein_coding	- && Q9LZX1.1 RecName: Full=Protein LURP-one-related 15 && PF03489:Saposin-like type B, region 2|PF05184:Saposin-like type B, region 1|PF04525:LURP-one-related	-
Solyc03g006070.3	1917.73	1887.52	1897.49	761.69	717.198	811.014	1900.91	763.301	1.31577	1.53857e-98	3.80314e-97	-	3	748436	758863	-	2104	protein_coding	- && Q39011.2 RecName: Full=Shaggy-related protein kinase eta; AltName: Full=ASK-eta; AltName: Full=Protein BRASSINOSTEROID INSENSITIVE 2; AltName: Full=Protein ULTRACURVATA 1 && PF12906:RING-variant domain|PF00069:Protein kinase domain	Pkinase
Solyc01g097240.3	1109.5	1049.57	1131.13	2877.37	2550.97	2517.25	1096.73	2648.53	-1.2709	1.70126e-98	4.20101e-97	-	1	88037596	88038180	-	475	protein_coding	- && P32045.1 RecName: Full=Pathogenesis-related protein P2; Flags: Precursor && PF00967:Barwin family	-
Solyc06g068140.3	1354.77	1346.6	1307.37	2836.44	2686.88	2741.81	1336.25	2755.04	-1.04391	1.94677e-98	4.80236e-97	-	6	42351251	42354474	+	1822	protein_coding	- && Q9XI36.1 RecName: Full=Methyl-CpG-binding domain-containing protein 10; Short=AtMBD10; Short=MBD10; AltName: Full=Methyl-CpG-binding protein MBD10 && PF01429:Methyl-CpG binding domain	MBD
Solyc02g072447.1	627.656	643.409	710.244	1723.47	1703.08	1749.34	660.436	1725.3	-1.38412	2.68968e-98	6.62825e-97	-	2	42219806	42227494	+	5855	protein_coding	- && Q1MX30.1 RecName: Full=Receptor kinase-like protein Xa21; Contains: RecName: Full=Receptor kinase-like protein Xa21, processed; Flags: Precursor && -	-
Solyc03g115650.3	1334.49	1497.49	1468.71	3050.17	2990.07	3159.85	1433.57	3066.7	-1.09677	3.7036e-98	9.11763e-97	-	3	66771853	66774683	+	1100	protein_coding	- && Q9AXQ6.1 RecName: Full=Eukaryotic translation initiation factor 5A-1; Short=eIF-5A-1 && PF01287:Eukaryotic elongation factor 5A hypusine, DNA-binding OB fold	-
Solyc07g007220.3	704.906	704.144	768.992	1795.09	1790.9	1851.6	726.014	1812.53	-1.31913	3.96748e-98	9.75733e-97	-	7	1956787	1961034	-	2269	protein_coding	- && Q69QZ0.1 RecName: Full=Probable protein phosphatase 2C 27; Short=OsPP2C27 && PF00481:Protein phosphatase 2C	PP2C
Solyc01g066840.3	3779.45	4036.02	3766.92	1991.76	1917.41	1792.45	3860.8	1900.54	1.0233	4.33505e-98	1.06505e-96	-	1	74869729	74871617	+	654	protein_coding	- && Q3E902.2 RecName: Full=40S ribosomal protein S21-2 && -	-
Solyc12g057150.1	2344.54	2144.7	2185.1	959.502	962.885	927.303	2224.78	949.897	1.22795	4.89704e-98	1.20191e-96	-	12	64172095	64172442	-	348	protein_coding	- && - && -	-
Solyc06g070990.3	622.828	593.113	669.032	12.5054	6.27287	15.0373	628.324	11.2719	5.79868	6.52025e-98	1.59868e-96	-	6	43736967	43741543	-	2282	protein_coding	- && Q8VWV6.1 RecName: Full=Probable WRKY transcription factor 61; AltName: Full=WRKY DNA-binding protein 61 && PF03106:WRKY DNA -binding domain	WRKY
Solyc06g084230.3	2378.33	2069.73	2193.86	857.186	898.066	888.206	2213.97	881.152	1.32855	8.92762e-98	2.18673e-96	-	6	49456180	49459164	-	815	protein_coding	- && Q9SS17.1 RecName: Full=40S ribosomal protein S24-1 && PF01282:Ribosomal protein S24e	Ribosomal_S24e
Solyc01g096190.3	1034.18	1089.43	1077.64	2420.36	2589.65	2326.78	1067.08	2445.59	-1.19618	9.96856e-98	2.43923e-96	LCA1	1	87159841	87165677	+	3497	protein_coding	- && Q42883.1 RecName: Full=Calcium-transporting ATPase, endoplasmic reticulum-type && PF00702:haloacid dehalogenase-like hydrolase|PF00122:E1-E2 ATPase|PF00689:Cation transporting ATPase, C-terminus|PF00690:Cation transporter/ATPase, N-terminus|PF13246:Cation transport ATPase (P-type)	E1-E2_ATPase
Solyc10g085590.1	1880.07	1971.03	1764.21	3670.89	3691.58	3691.17	1871.77	3684.55	-0.977776	1.16779e-97	2.85461e-96	-	10	64835763	64836974	+	1212	protein_coding	- && Q9LHG8.1 RecName: Full=Protein ELC; Short=AtELC; AltName: Full=ESCRT-I complex subunit VPS23 homolog 1; AltName: Full=Protein VACUOLAR PROTEIN SORTING 23A; AltName: Full=Vacuolar protein-sorting-associated protein 23 homolog 1 && PF05743:UEV domain|PF09454:Vps23 core domain	-
Solyc07g040890.1	986.868	809.481	878.598	186.444	187.141	181.451	891.649	185.012	2.26898	1.19521e-97	2.9187e-96	-	7	51094878	51095876	-	999	protein_coding	- && Q9LVB8.1 RecName: Full=Probable carboxylesterase 120; AltName: Full=AtCXE20 && PF07859:alpha/beta hydrolase fold	Abhydrolase_3
Solyc01g096290.3	2624.57	2751.1	2673.5	1293.74	1265.03	1316.27	2683.05	1291.68	1.05451	1.47146e-97	3.58968e-96	-	1	87255246	87258013	+	1455	protein_coding	- && P49636.2 RecName: Full=Ubiquitin-60S ribosomal protein L40; Contains: RecName: Full=Ubiquitin; Contains: RecName: Full=60S ribosomal protein L40; AltName: Full=CEP52; Flags: Precursor && PF00240:Ubiquitin family|PF01020:Ribosomal L40e family	ubiquitin
Solyc02g068300.3	881.615	857.879	861.938	189.854	222.687	184.458	867.144	199	2.12323	2.27272e-97	5.53882e-96	-	2	38849957	38854514	+	2611	protein_coding	- && Q9FG33.1 RecName: Full=Probable L-type lectin-domain containing receptor kinase S.5; Short=LecRK-S.5; Flags: Precursor && PF00139:Legume lectin domain|PF07714:Protein tyrosine kinase	Pkinase_Tyr
Solyc08g062960.3	66.6281	52.1939	38.5811	536.594	548.876	513.275	52.4677	532.915	-3.35258	2.46161e-97	5.99313e-96	-	8	52442803	52445981	-	2433	protein_coding	- && P41152.1 RecName: Full=Heat shock factor protein HSF30; AltName: Full=Heat shock transcription factor 30; Short=HSTF 30; AltName: Full=Heat stress transcription factor && PF00447:HSF-type DNA-binding	HSF_DNA-bind
Solyc01g100530.3	207.609	208.776	180.63	854.912	865.656	819.034	199.005	846.534	-2.09056	2.60199e-97	6.32856e-96	-	1	90410580	90422272	-	4386	protein_coding	- && - && -	-
Solyc12g096150.2	2382.2	2574.58	2648.95	1097.06	1059.07	1140.83	2535.24	1098.99	1.20603	2.66408e-97	6.47307e-96	-	12	66164180	66167024	+	1085	protein_coding	- && P41127.1 RecName: Full=60S ribosomal protein L13-1; AltName: Full=Protein BBC1 homolog && PF01294:Ribosomal protein L13e	-
Solyc05g005020.3	4377.18	4319.76	4373.7	6942.75	7181.39	6921.19	4356.88	7015.11	-0.687175	3.06357e-97	7.4363e-96	-	5	32196	50843	-	5107	protein_coding	- && Q9AWA5.2 RecName: Full=Alpha-glucan water dikinase, chloroplastic; AltName: Full=Starch-related R1 protein; Flags: Precursor && PF01326:Pyruvate phosphate dikinase, PEP/pyruvate binding domain	-
Solyc08g082110.3	809.193	804.736	834.755	172.801	174.595	197.49	816.228	181.629	2.16603	4.95015e-97	1.20036e-95	-	8	65119041	65121169	-	1446	protein_coding	- && Q9SUP6.1 RecName: Full=Probable WRKY transcription factor 53; AltName: Full=WRKY DNA-binding protein 53 && PF03106:WRKY DNA -binding domain	WRKY
Solyc03g058430.2	1231.17	1214.7	1183.74	397.898	399.373	375.934	1209.87	391.068	1.62989	5.74625e-97	1.39202e-95	-	3	26702312	26703466	-	1155	protein_coding	- && Q8GZC3.1 RecName: Full=Delta(12)-fatty-acid desaturase FAD2 && PF00487:Fatty acid desaturase|PF11960:Domain of unknown function (DUF3474)	-
Solyc03g119470.2	1020.67	964.164	1003.99	271.707	265.551	284.707	996.272	273.989	1.86184	5.91639e-97	1.4318e-95	-	3	69558203	69565623	+	1886	protein_coding	- && - && PF07891:Protein of unknown function (DUF1666)	-
Solyc03g118430.3	3383.55	3541.6	3721.33	6357.27	6543.65	6163.31	3548.82	6354.74	-0.839922	8.19859e-97	1.98213e-95	-	3	68787719	68805083	-	4704	protein_coding	- && Q40983.2 RecName: Full=Stromal processing peptidase, chloroplastic; AltName: Full=Chloroplast processing enzyme; Flags: Precursor && PF00675:Insulinase (Peptidase family M16)|PF05193:Peptidase M16 inactive domain	-
Solyc04g008210.2	1932.21	1822.04	1912.4	711.669	787.245	676.681	1888.88	725.198	1.38137	1.39112e-96	3.35989e-95	-	4	1894067	1896686	+	1192	protein_coding	- && Q8LDS2.2 RecName: Full=Probable xyloglucan endotransglucosylase/hydrolase protein 27; Short=At-XTH27; Short=XTH-27; Flags: Precursor && PF06955:Xyloglucan endo-transglycosylase (XET) C-terminus|PF00722:Glycosyl hydrolases family 16	-
Solyc09g082470.3	1943.8	1837.23	1915.9	804.89	795.609	790.964	1898.98	797.155	1.25256	1.79428e-96	4.32929e-95	-	9	68606738	68611942	-	2409	protein_coding	- && O22558.2 RecName: Full=Serine/threonine-protein kinase STY8; AltName: Full=Serine/threonine/tyrosine-protein kinase 8 && PF07714:Protein tyrosine kinase	Pkinase_Tyr
Solyc11g066890.1	1018.73	1059.06	1014.51	185.307	271.824	201.5	1030.77	219.544	2.22888	2.30155e-96	5.54774e-95	-	11	52983441	52984724	-	1284	protein_coding	- && Q9SGD6.1 RecName: Full=Arogenate dehydratase/prephenate dehydratase 6, chloroplastic; Short=AtADT6; Short=AtPDT6; Flags: Precursor && PF00800:Prephenate dehydratase	-
Solyc10g083380.2	2170.72	2025.12	2001.83	4231.36	3890.22	4054.07	2065.89	4058.55	-0.974317	3.16305e-96	7.61677e-95	-	10	63325533	63335403	+	2975	protein_coding	- && Q9LFA4.1 RecName: Full=IQ domain-containing protein IQM3; AltName: Full=IQ motif-containing protein 3 && -	-
Solyc03g082660.3	10195.1	9859.91	10341.5	14875.7	15197.1	15391.2	10132.2	15154.7	-0.58084	4.22622e-96	1.01668e-94	-	3	53996997	54002314	+	3292	protein_coding	- && Q1KKV8.1 RecName: Full=Molybdate-anion transporter; AltName: Full=Major facilitator superfamily domain-containing protein 5; AltName: Full=Molybdate transporter 2 homolog && PF05631:Sugar-tranasporters, 12 TM	-
Solyc06g061170.3	665.315	666.185	662.894	94.3586	122.321	82.2042	664.798	99.6279	2.73917	4.26633e-96	1.02532e-94	-	6	39291655	39297319	+	2717	protein_coding	- && Q93XM7.1 RecName: Full=Mitochondrial carnitine/acylcarnitine carrier-like protein; AltName: Full=Carnitine/acylcarnitine translocase-like protein; Short=CAC-like protein; AltName: Full=Protein A BOUT DE SOUFFLE && PF00153:Mitochondrial carrier protein	Mito_carr
Solyc05g005080.3	1768.06	1804.01	1766.84	694.616	679.561	577.434	1779.64	650.537	1.45384	4.37466e-96	1.05031e-94	-	5	81286	85806	+	4053	protein_coding	- && Q38890.1 RecName: Full=Endoglucanase 25; AltName: Full=Cellulase homolog OR16pep; AltName: Full=Endo-1,4-beta glucanase 25; AltName: Full=Protein KORRIGAN; AltName: Full=Protein RADIALLY SWOLLEN 2 && PF00759:Glycosyl hydrolase family 9	-
Solyc07g062250.3	927.965	978.399	947.868	2139.55	2280.19	2115.25	951.411	2178.33	-1.19509	4.38613e-96	1.05202e-94	-	7	65160446	65167230	-	2182	protein_coding	- && - && -	-
Solyc07g042270.3	757.05	745.899	740.933	1767.8	1768.95	1804.48	747.961	1780.41	-1.25152	4.52377e-96	1.08396e-94	-	7	55518699	55522599	-	1790	protein_coding	- && Q7XJN0.1 RecName: Full=DEAD-box ATP-dependent RNA helicase 17 && PF00270:DEAD/DEAH box helicase|PF13959:Domain of unknown function (DUF4217)|PF00271:Helicase conserved C-terminal domain	Helicase_C
Solyc01g111830.3	1703.36	1691.08	1711.6	682.111	628.332	695.728	1702.01	668.724	1.3478	5.55523e-96	1.3298e-94	-	1	97908275	97909351	-	1077	protein_coding	- && Q39227.2 RecName: Full=24-methylenesterol C-methyltransferase 2; Short=24-sterol C-methyltransferase 2; Short=Sterol-C-methyltransferase 2; AltName: Full=Protein COTYLEDON VASCULAR PATTERN 1 && PF08241:Methyltransferase domain|PF08498:Sterol methyltransferase C-terminal	Methyltransf_11
Solyc01g110000.3	1179.99	1187.17	1240.73	380.845	369.054	401.998	1202.63	383.966	1.64681	5.78482e-96	1.38339e-94	-	1	96740692	96746954	+	2839	protein_coding	- && Q9SCV9.1 RecName: Full=Beta-galactosidase 3; Short=Lactase 3; Flags: Precursor && PF01301:Glycosyl hydrolases family 35	-
Solyc01g100360.3	1616.46	1614.22	1630.05	607.078	497.648	589.464	1620.24	564.73	1.52152	7.4723e-96	1.78518e-94	-	1	90293964	90301497	-	2433	protein_coding	- && A8MS68.1 RecName: Full=Dihydrolipoyl dehydrogenase 1, chloroplastic; Short=ptLPD1; AltName: Full=Dihydrolipoamide dehydrogenase 1; AltName: Full=Protein LIPOAMIDE DEHYDROGENASE 1; AltName: Full=Pyruvate dehydrogenase complex E3 subunit 1; Short=E3-1; Short=PDC-E3 1; Flags: Precursor && PF07992:Pyridine nucleotide-disulphide oxidoreductase|PF02852:Pyridine nucleotide-disulphide oxidoreductase…	Pyr_redox_2
Solyc12g010710.1	945.346	1059.06	986.449	226.233	200.732	264.657	996.953	230.541	2.11066	7.77577e-96	1.85585e-94	-	12	3635258	3635680	-	423	protein_coding	- && - && -	-
Solyc04g051150.3	64.6968	59.7858	67.517	512.72	508.102	537.335	63.9999	519.386	-3.01958	1.42055e-95	3.38712e-94	-	4	49668565	49685640	+	2676	protein_coding	- && Q9M8Z7.1 RecName: Full=Sterol 3-beta-glucosyltransferase UGT80A2; AltName: Full=UDP-glucose:sterol glucosyltransferase 80A2 && PF00201:UDP-glucoronosyl and UDP-glucosyl transferase|PF03033:Glycosyltransferase family 28 N-terminal domain	UDPGT
Solyc11g068430.2	1045.77	1101.77	1181.11	313.771	329.326	312.777	1109.55	318.624	1.8005	2.64772e-95	6.30694e-94	-	11	53445884	53449614	+	864	protein_coding	- && P27788.1 RecName: Full=Ferredoxin-3, chloroplastic; AltName: Full=Ferredoxin III; Short=Fd III; Flags: Precursor && PF00111:2Fe-2S iron-sulfur cluster binding domain	Fer2
Solyc02g082440.2	359.212	407.113	408.609	1188.01	1238.89	1294.21	391.645	1240.37	-1.6627	4.18331e-95	9.95496e-94	-	2	46683388	46694693	-	5626	protein_coding	- && - && -	-
Solyc01g066720.3	2209.35	2451.22	2510.4	950.407	891.793	1012.51	2390.32	951.572	1.32876	4.2882e-95	1.01946e-93	-	1	74686904	74689353	-	812	protein_coding	- && - && PF04588:Hypoxia induced protein conserved region	-
novel.258	2134.03	2127.61	2129.85	3801.63	3799.27	3833.52	2130.5	3811.47	-0.839221	4.6126e-95	1.0955e-93	-	3	57395557	57400750	+	5194	-	- && - && PF10536:Plant mobile domain	-
Solyc06g075190.1	1959.25	1921.69	1791.39	748.048	741.244	787.957	1890.78	759.083	1.31563	5.16369e-95	1.22519e-93	-	6	46808494	46808781	+	288	protein_coding	- && - && -	-
Solyc02g078480.3	5247.2	4923.31	4855.96	2815.98	2772.61	2708.73	5008.83	2765.77	0.856867	5.79829e-95	1.37442e-93	-	2	43711963	43713982	-	1395	protein_coding	- && Q84WQ5.2 RecName: Full=CBS domain-containing protein CBSX5 && -	-
Solyc11g068420.2	3442.45	3358.44	3219.77	1700.73	1572.4	1696.21	3340.22	1656.45	1.01176	7.22178e-95	1.71016e-93	-	11	53441222	53445106	+	2121	protein_coding	- && Q8VZB9.1 RecName: Full=60S ribosomal protein L10a-1 && PF00687:Ribosomal protein L1p/L10e family	-
Solyc04g014720.3	3662.61	3757.96	3688.01	2053.15	1964.45	2020.02	3702.86	2012.54	0.879881	8.25001e-95	1.95175e-93	-	4	4983078	4985269	+	942	protein_coding	- && P34091.1 RecName: Full=60S ribosomal protein L6; AltName: Full=YL16-like && PF03868:Ribosomal protein L6, N-terminal domain|PF01159:Ribosomal protein L6e	-
Solyc08g075540.3	5274.24	5401.6	5248.79	8565.04	8169.37	8418.91	5308.21	8384.44	-0.65943	1.03281e-94	2.44099e-93	-	8	59831858	59839262	-	2634	protein_coding	- && Q41224.1 RecName: Full=Ubiquinol oxidase 1, mitochondrial; AltName: Full=Alternative oxidase 1; Flags: Precursor && PF01786:Alternative oxidase	AOX
novel.382	3133.45	2634.37	2524.43	978.829	917.93	1031.56	2764.09	976.107	1.501	1.04717e-94	2.47253e-93	-	6	27228200	27228866	+	667	-	- && - && -	-
Solyc10g078220.2	667.246	676.623	698.845	133.012	101.411	122.304	680.905	118.909	2.52038	1.42845e-94	3.36949e-93	-	10	60205498	60208109	-	1763	protein_coding	- && O22203.1 RecName: Full=Cytochrome P450 98A3; AltName: Full=Protein REDUCED EPIDERMAL FLUORESCENCE 8; AltName: Full=p-coumaroylshikimate/quinate 3'-hydrolxylase; Short=C3'H && PF00067:Cytochrome P450	p450
Solyc06g007430.2	317.69	303.674	252.531	1182.33	1055.93	1080.68	291.298	1106.31	-1.92709	1.44039e-94	3.39437e-93	-	6	1443931	1447457	+	2112	nontranslating_CDS	- && Q7X996.1 RecName: Full=CBL-interacting protein kinase 2; AltName: Full=OsCIPK02 && PF00069:Protein kinase domain|PF03822:NAF domain	Pkinase
Solyc10g084880.3	3416.38	3089.88	3442.49	6231.08	5933.09	6080.1	3316.25	6081.42	-0.874469	1.52835e-94	3.59815e-93	-	10	64379737	64381421	-	1685	protein_coding	- && - && PF11961:Domain of unknown function (DUF3475)|PF05003:Protein of unknown function (DUF668)	-
Solyc11g008800.2	598.687	597.858	533.121	1543.84	1573.44	1524.79	576.555	1547.36	-1.42554	2.03244e-94	4.78028e-93	-	11	2977714	2989767	-	6228	protein_coding	- && Q84W55.2 RecName: Full=Type II inositol polyphosphate 5-phosphatase 15; Short=At5PTase15; AltName: Full=Protein FRAGILE FIBER 3 && PF03372:Endonuclease/Exonuclease/phosphatase family	Exo_endo_phos
Solyc05g005960.3	50.2125	70.2246	53.4875	509.309	532.148	635.579	57.9748	559.012	-3.27164	2.15267e-94	5.05814e-93	-	5	721496	723940	+	2171	protein_coding	- && Q9M817.1 RecName: Full=Protein NRT1/ PTR FAMILY 1.2; Short=AtNPF1.2; AltName: Full=Nitrate transporter 1.11 && PF00854:POT family	-
Solyc02g030170.3	2856.32	2624.88	2718.22	4805.47	4872.97	4941.27	2733.14	4873.24	-0.834647	2.64277e-94	6.20373e-93	-	2	25733241	25735670	-	2102	protein_coding	- && P93472.1 RecName: Full=Delta(24)-sterol reductase; AltName: Full=Cell elongation protein diminuto && PF01565:FAD binding domain	FAD_binding_4
Solyc03g120550.3	5738.71	5597.09	5692.47	8645.75	8645.06	8652.49	5676.09	8647.77	-0.607431	2.76983e-94	6.4957e-93	-	3	70405544	70416317	+	3808	protein_coding	- && Q9M817.1 RecName: Full=Protein NRT1/ PTR FAMILY 1.2; Short=AtNPF1.2; AltName: Full=Nitrate transporter 1.11 && PF00854:POT family	-
Solyc04g009050.3	37.6594	22.7755	28.059	453.604	514.375	431.071	29.498	466.35	-3.98581	3.06774e-94	7.1874e-93	-	4	2611411	2617861	-	2954	protein_coding	- && A8MQN2.1 RecName: Full=Protein LNK1; AltName: Full=Night light-inducible and clock-regulated 1 && -	-
Solyc01g073750.3	2428.55	2568.89	2556.88	4715.66	4468.37	4482.13	2518.1	4555.39	-0.854639	5.18692e-94	1.21407e-92	-	1	81002721	81032266	+	6704	protein_coding	- && Q9SL03.3 RecName: Full=Callose synthase 2; AltName: Full=1,3-beta-glucan synthase; AltName: Full=Protein GLUCAN SYNTHASE-LIKE 3 && -	-
Solyc03g119060.3	1239.86	1197.61	1183.74	2642.04	2495.56	2491.19	1207.07	2542.93	-1.07486	6.54965e-94	1.53156e-92	-	3	69256602	69262331	+	2524	protein_coding	- && Q9C9U3.1 RecName: Full=Alpha-dioxygenase 2; Short=Alpha DOX2; AltName: Full=Fatty acid dioxygenase AlphaDOX2; Flags: Precursor && PF03098:Animal haem peroxidase	An_peroxidase
Solyc10g078590.2	1601.01	1373.18	1374.01	3352.57	3148.98	3403.45	1449.4	3301.67	-1.18845	1.53416e-93	3.58399e-92	-	10	60494981	60496455	-	753	protein_coding	- && - && -	-
Solyc07g065860.3	267.478	249.582	277.083	952.681	943.021	937.328	264.714	944.343	-1.8339	1.80856e-93	4.22097e-92	-	7	67586274	67591758	+	5200	protein_coding	- && C0LGR3.1 RecName: Full=Probable LRR receptor-like serine/threonine-protein kinase At4g26540; Flags: Precursor && PF13855:Leucine rich repeat|PF08263:Leucine rich repeat N-terminal domain|PF00069:Protein kinase domain	Pkinase
Solyc11g010625.1	153.534	130.959	135.911	678.7	738.107	691.718	140.135	702.842	-2.32772	1.8919e-93	4.41123e-92	-	11	3691257	3694275	+	1031	protein_coding	- && - && -	-
Solyc01g080010.2	1730.4	1824.89	1870.31	734.406	723.471	754.875	1808.53	737.584	1.29401	2.28373e-93	5.31971e-92	-	1	78993764	78995300	-	1537	protein_coding	- && P13917.2 RecName: Full=Basic 7S globulin; AltName: Full=SBg7S; Short=Bg; Contains: RecName: Full=Basic 7S globulin high kDa subunit; Contains: RecName: Full=Basic 7S globulin low kDa subunit; Flags: Precursor && PF14541:Xylanase inhibitor C-terminal|PF14543:Xylanase inhibitor N-terminal	-
Solyc05g054810.3	3672.27	3503.64	3492.47	1884.9	1680.08	1757.36	3556.13	1774.12	1.00391	2.73381e-93	6.36201e-92	-	5	65477323	65479644	+	821	protein_coding	- && Q9M5L0.1 RecName: Full=60S ribosomal protein L35 && PF00831:Ribosomal L29 protein	-
Solyc06g073740.3	1336.42	1490.85	1400.32	477.477	501.829	488.213	1409.2	489.173	1.52608	3.69671e-93	8.59458e-92	-	6	45645596	45650948	+	2413	protein_coding	- && A7LXU3.1 RecName: Full=Beta-glucosidase BoGH3B; AltName: Full=Glycosyl hydrolase family protein 3B; Short=BoGH3B; Flags: Precursor && PF00933:Glycosyl hydrolase family 3 N terminal domain|PF01915:Glycosyl hydrolase family 3 C-terminal domain	Glyco_hydro_3
Solyc08g077060.3	168.984	159.429	152.571	727.585	713.016	755.877	160.328	732.159	-2.19262	4.01897e-93	9.33486e-92	-	8	61116131	61120772	-	1168	protein_coding	- && Q0J7V9.1 RecName: Full=Protein LSD1; AltName: Full=Protein LESION SIMULATING DISEASE 1; Short=OsLSD1; AltName: Full=Putative zinc finger LSD1 && PF06943:LSD1 zinc finger	zf-LSD1
Solyc12g038160.2	54.075	60.7348	58.7485	574.11	470.465	518.287	57.8528	520.954	-3.1691	5.85569e-93	1.3588e-91	-	12	50019101	50026483	+	2772	protein_coding	- && P80035.2 RecName: Full=Gastric triacylglycerol lipase; Short=GL; Short=Gastric lipase; Flags: Precursor && PF04083:Partial alpha/beta-hydrolase lipase region	-
Solyc02g094390.3	792.778	790.501	749.702	150.064	186.095	158.393	777.66	164.851	2.23608	1.18322e-92	2.74301e-91	-	2	55563049	55566311	+	1725	protein_coding	- && Q0WQK2.1 RecName: Full=Probable protein S-acyltransferase 7; AltName: Full=Probable palmitoyltransferase At3g26935; AltName: Full=Zinc finger DHHC domain-containing protein At3g26935 && PF01529:DHHC palmitoyltransferase	-
Solyc11g069070.2	902.859	956.573	822.48	212.591	212.232	215.535	893.97	213.453	2.06553	1.3834e-92	3.20401e-91	-	11	53953630	53956280	+	1400	protein_coding	- && Q9SJL2.2 RecName: Full=Heavy metal-associated isoprenylated plant protein 5; Short=AtHIP05; AltName: Full=Farnesylated protein 2; Short=AtFP2; Flags: Precursor && PF00403:Heavy-metal-associated domain	HMA
Solyc06g076050.3	7085.75	7215.1	7209.41	4532.62	4516.47	4630.5	7170.09	4559.86	0.652895	1.39647e-92	3.2312e-91	-	6	47365010	47367963	+	2116	protein_coding	- && Q94B55.1 RecName: Full=Putative E3 ubiquitin-protein ligase XBAT31; AltName: Full=Ankyrin repeat domain and RING finger-containing protein XBAT31; AltName: Full=Protein XB3 homolog 1 && PF12796:Ankyrin repeats (3 copies)	-
Solyc09g055940.3	635.381	606.399	633.081	1707.55	1543.13	1614.01	624.954	1621.56	-1.3749	3.17158e-92	7.33152e-91	-	9	46477916	46480757	-	1975	protein_coding	- && Q8RXE8.1 RecName: Full=Probable sodium/metabolite cotransporter BASS3, chloroplastic; AltName: Full=Bile acid transporter 3; AltName: Full=Bile acid-sodium symporter family protein 3; Flags: Precursor && PF01758:Sodium Bile acid symporter family	-
Solyc05g017950.3	2766.51	2760.59	2660.34	4758.86	4675.38	4630.5	2729.15	4688.25	-0.780729	5.87043e-92	1.35573e-90	-	5	19281216	19288316	-	2223	protein_coding	- && Q1EBV7.1 RecName: Full=Sodium/pyruvate cotransporter BASS2, chloroplastic; AltName: Full=Bile acid transporter 1; AltName: Full=Bile acid-sodium symporter family protein 2; Flags: Precursor && PF01758:Sodium Bile acid symporter family	-
Solyc12g036390.2	1884.9	1854.31	1833.48	826.491	772.608	772.92	1857.56	790.673	1.23312	6.11033e-92	1.40979e-90	-	12	46428311	46431706	-	1960	protein_coding	- && Q9C9T2.1 RecName: Full=Protein SAR DEFICIENT 1 && PF07887:Calmodulin binding protein-like	-
Solyc02g071780.3	5501.16	5516.43	5265.45	3094.51	3123.89	3259.09	5427.68	3159.16	0.780148	1.01537e-91	2.34047e-90	-	2	41696450	41702639	-	1992	protein_coding	- && Q9C7N2.1 RecName: Full=MACPF domain-containing protein CAD1; AltName: Full=Protein CONSTITUTIVELY ACTIVATED CELL DEATH 1; Short=Protein CAD1 && PF01823:MAC/Perforin domain	-
Solyc08g077700.3	4753.77	4295.09	4439.46	2416.95	2311.55	2397.96	4496.11	2375.48	0.920454	1.11981e-91	2.57874e-90	-	8	61725195	61742688	+	6095	protein_coding	- && Q76E23.2 RecName: Full=Eukaryotic translation initiation factor 4G; Short=eIF-4G; Short=eIF4G; AltName: Full=Protein cucumovirus multiplication 2; AltName: Full=Protein synthesis initiation factor 4G && PF02854:MIF4G domain|PF02847:MA3 domain|PF01780:Ribosomal L37ae protein family	-
Solyc10g005950.3	1931.25	2121.92	2161.42	3973.29	3980.13	3947.8	2071.53	3967.08	-0.93674	1.1264e-91	2.59148e-90	-	10	725096	731696	+	1573	protein_coding	- && Q94B74.1 RecName: Full=Nudix hydrolase 2; Short=AtNUDT2; AltName: Full=ADP-ribose pyrophosphatase; AltName: Full=NADH pyrophosphatase && PF00293:NUDIX domain	NUDIX
Solyc12g056220.2	3404.79	3451.44	3244.32	1713.23	1788.81	1757.36	3366.85	1753.14	0.940826	1.40866e-91	3.23779e-90	-	12	63128257	63130530	-	1369	protein_coding	- && Q08451.1 RecName: Full=Probable aquaporin PIP-type pTOM75; AltName: Full=Ripening-associated membrane protein; Short=RAMP && PF00230:Major intrinsic protein	-
Solyc07g063870.3	1375.05	1418.73	1537.98	2918.3	2996.34	2976.39	1443.92	2963.68	-1.03663	1.54595e-91	3.54998e-90	-	7	66359533	66365878	+	4140	protein_coding	- && Q0DA21.2 RecName: Full=Beta-glucosidase 25; Short=Os6bglu25; Flags: Precursor && -	-
Solyc03g111690.3	342.797	338.786	359.506	1136.85	1116.57	1051.61	347.03	1101.68	-1.66535	1.66752e-91	3.82551e-90	-	3	63827404	63832904	+	1974	protein_coding	- && Q93Z25.1 RecName: Full=Probable pectate lyase 22; Flags: Precursor && PF00544:Pectate lyase	-
Solyc01g096660.3	923.137	1025.85	1003.11	2250.96	2150.55	2249.59	984.032	2217.03	-1.17133	1.70835e-91	3.91548e-90	-	1	87572005	87575486	+	1800	protein_coding	- && - && -	-
Solyc02g089495.1	149.672	158.48	185.891	776.469	788.29	730.815	164.681	765.192	-2.21285	1.87243e-91	4.2875e-90	-	2	51945460	51949531	+	636	protein_coding	- && - && -	-
Solyc02g082617.1	286.79	279.949	322.679	1047.04	1112.39	991.462	296.473	1050.3	-1.82297	2.16357e-91	4.94947e-90	-	2	46852760	46855586	+	465	protein_coding	- && - && -	-
Solyc01g086650.3	1042.87	1018.26	1088.16	296.718	304.234	239.595	1049.76	280.182	1.90845	3.19222e-91	7.29578e-90	-	1	81498518	81503084	-	2131	protein_coding	- && A6V4H6.1 RecName: Full=Siroheme synthase; Includes: RecName: Full=Uroporphyrinogen-III C-methyltransferase; Short=Urogen III methylase; AltName: Full=SUMT; AltName: Full=Uroporphyrinogen III methylase; Short=UROM; Includes: RecName: Full=Precorrin-2 dehydrogenase; Includes: RecName: Full=Sirohydrochlorin ferrochelatase && PF00590:Tetrapyrrole (Corrin/Porphyrin) Methylases	-
Solyc05g012210.3	62.7656	87.3062	64.8865	517.267	586.513	556.382	71.6528	553.387	-2.95135	3.79295e-91	8.66057e-90	-	5	5491072	5497313	+	3446	protein_coding	- && Q9LMX5.1 RecName: Full=Ninja-family protein AFP2; AltName: Full=ABI five-binding protein 2; Short=ABI5-binding protein 2 && PF07897:Ethylene-responsive binding factor-associated repression|PF16135:TPL-binding domain in jasmonate signalling|PF16136:Putative nuclear localisation signal	-
Solyc12g008720.2	4483.39	4077.77	3875.65	2029.28	1835.86	1935.81	4145.6	1933.65	1.10038	4.43906e-91	1.01263e-89	-	12	2087373	2089534	+	769	protein_coding	- && P46290.1 RecName: Full=60S ribosomal protein L31 && PF01198:Ribosomal protein L31e	Ribosomal_L31e
Solyc09g064780.3	2305.91	2403.77	2325.39	909.481	908.52	1072.66	2345.02	963.555	1.2816	4.74828e-91	1.08215e-89	-	9	62397544	62409506	+	4672	protein_coding	- && Q9LUG9.1 RecName: Full=Mediator of RNA polymerase II transcription subunit 33A; AltName: Full=REF4-related 1 protein; AltName: Full=REF4-resembling 1 protein && -	-
Solyc02g081810.3	2124.37	1977.68	1929.93	736.679	698.379	838.081	2010.66	757.713	1.40649	5.2356e-91	1.19209e-89	-	2	46172475	46174238	+	1662	protein_coding	- && Q9LD90.1 RecName: Full=H/ACA ribonucleoprotein complex subunit 4; AltName: Full=CBF5 homolog; AltName: Full=Dyskerin; AltName: Full=Nopp-140-associated protein of 57 kDa homolog; Short=AtNAP57; AltName: Full=Nucleolar protein NAP57 homolog && PF01509:TruB family pseudouridylate synthase (N terminal domain)|PF16198:tRNA pseudouridylate synthase B C-terminal domain|PF01472:PUA domain|PF08068:D…	-
Solyc10g007970.2	2629.4	2549.91	2511.28	1222.11	1138.53	1256.12	2563.53	1205.59	1.08809	5.63828e-91	1.28258e-89	-	10	2121129	2128290	-	1321	protein_coding	- && P42794.2 RecName: Full=60S ribosomal protein L11-2; AltName: Full=L16 && PF00281:Ribosomal protein L5|PF03106:WRKY DNA -binding domain|PF00673:ribosomal L5P family C-terminus	WRKY
Solyc12g015860.2	1680.19	1499.39	1564.29	526.362	604.286	532.322	1581.29	554.323	1.51163	6.17595e-91	1.40357e-89	-	12	5832881	5837233	-	1397	protein_coding	- && P49351.1 RecName: Full=Farnesyl pyrophosphate synthase 1; Short=FPP synthase 1; Short=FPS 1; AltName: Full=(2E,6E)-farnesyl diphosphate synthase 1; AltName: Full=Dimethylallyltranstransferase 1; AltName: Full=Farnesyl diphosphate synthase 1; AltName: Full=Geranyltranstransferase 1 && PF00348:Polyprenyl synthetase	-
Solyc06g076160.3	578.409	524.786	551.535	13.6422	10.4548	10.0249	551.577	11.374	5.60923	7.18323e-91	1.63096e-89	-	6	47430845	47431408	-	564	protein_coding	- && O81970.1 RecName: Full=Cytochrome P450 71A9; AltName: Full=Cytochrome P450 CP1 && PF00067:Cytochrome P450	p450
Solyc02g067580.3	785.053	772.47	760.224	176.212	185.05	182.453	772.582	181.238	2.09091	1.0172e-90	2.30739e-89	-	2	38306368	38308626	+	739	protein_coding	- && - && -	-
Solyc02g093520.3	3475.28	3621.31	3645.04	1945.15	1922.63	1961.87	3580.54	1943.22	0.881871	1.07238e-90	2.43029e-89	-	2	54998948	55003768	+	2944	protein_coding	- && Q9LY87.1 RecName: Full=E3 ubiquitin-protein ligase RGLG2; AltName: Full=RING domain ligase 2 && PF07002:Copine|PF13920:Zinc finger, C3HC4 type (RING finger)	-
Solyc03g115360.3	5100.43	5054.27	4854.21	2961.5	2916.88	2926.27	5002.97	2934.88	0.769369	1.32398e-90	2.99767e-89	-	3	66574860	66576896	+	514	protein_coding	- && Q9FNP8.1 RecName: Full=40S ribosomal protein S19-3 && PF01090:Ribosomal protein S19e	-
Solyc01g090200.3	1770.96	1934.97	1910.64	3508.32	3661.26	3749.31	1872.19	3639.63	-0.959109	1.59909e-90	3.6172e-89	-	1	83696465	83728651	+	3671	protein_coding	- && Q8L785.1 RecName: Full=Glycine--tRNA ligase, chloroplastic/mitochondrial 2; AltName: Full=Glycyl-tRNA synthetase 2; Short=GlyRS-2; AltName: Full=Protein EMBRYO-DEFECTIVE-DEVELOPMENT 1; Flags: Precursor && PF02091:Glycyl-tRNA synthetase alpha subunit|PF02092:Glycyl-tRNA synthetase beta subunit	-
Solyc03g111230.3	7020.09	7378.33	7450.54	4550.81	4373.23	4447.04	7282.99	4457.03	0.708853	2.11076e-90	4.77016e-89	-	3	63340274	63342897	-	997	protein_coding	- && P51413.2 RecName: Full=60S ribosomal protein L17-2 && PF00237:Ribosomal protein L22p/L17e	-
Solyc02g086300.3	477.984	530.48	478.757	54.5688	46.001	37.0921	495.74	45.8873	3.44166	2.32382e-90	5.24676e-89	-	2	49632533	49634492	-	1584	protein_coding	- && O33341.1 RecName: Full=Putative glutamine amidotransferase Rv2859c && PF07722:Peptidase C26	-
Solyc07g007790.3	1173.23	1222.29	1113.59	2472.65	2462.1	2433.04	1169.7	2455.93	-1.07068	2.57985e-90	5.81943e-89	-	7	2438889	2447778	+	3868	protein_coding	- && Q43845.1 RecName: Full=Probable sucrose-phosphate synthase; AltName: Full=UDP-glucose-fructose-phosphate glucosyltransferase && PF00862:Sucrose synthase|PF05116:Sucrose-6F-phosphate phosphohydrolase|PF00534:Glycosyl transferases group 1	Glycos_transf_1
Solyc01g068490.3	377.559	409.96	404.225	1170.96	1164.66	1174.92	397.248	1170.18	-1.55813	2.93287e-90	6.60958e-89	-	1	77547922	77551022	+	2946	protein_coding	- && - && PF05804:Kinesin-associated protein (KAP)	-
Solyc01g087240.3	322.519	368.205	320.925	1091.38	1072.66	1160.88	337.216	1108.31	-1.71762	3.02087e-90	6.80159e-89	-	1	82053370	82059917	+	3002	protein_coding	- && Q945M9.1 RecName: Full=Nuclear transcription factor Y subunit A-9; Short=AtNF-YA-9 && PF02045:CCAAT-binding transcription factor (CBF-B/NF-YA) subunit B	CBFB_NFYA
Solyc06g050980.3	3163.39	2878.26	3033.88	5594.44	5526.4	5243.02	3025.17	5454.62	-0.850237	3.37263e-90	7.58655e-89	-	6	34143832	34145846	+	1138	protein_coding	- && Q8RX97.1 RecName: Full=Ferritin-1, chloroplastic; AltName: Full=NtFer1; Flags: Precursor && PF00210:Ferritin-like domain	Ferritin
Solyc08g005090.1	634.415	580.776	526.983	78.4427	60.6377	80.1992	580.725	73.0932	2.98993	4.25191e-90	9.55558e-89	-	8	62425	63249	-	825	protein_coding	- && - && -	-
Solyc07g062080.3	1695.64	1668.31	1707.22	3272.99	3377.94	3125.76	1690.39	3258.9	-0.946702	4.25894e-90	9.5625e-89	-	7	65036414	65042208	+	2777	protein_coding	- && Q9LUC3.2 RecName: Full=Mitogen-activated protein kinase 19; Short=AtMPK19; Short=MAP kinase 19 && PF00069:Protein kinase domain	Pkinase
Solyc06g069730.3	19.3125	18.9796	20.1674	424.045	395.191	497.235	19.4865	438.824	-4.49267	4.58014e-90	1.02742e-88	-	6	43549398	43550597	+	1005	protein_coding	- && P27521.1 RecName: Full=Chlorophyll a-b binding protein 4, chloroplastic; AltName: Full=LHCI type III CAB-4; Flags: Precursor && PF00504:Chlorophyll A-B binding protein	-
Solyc07g065900.3	1645.42	1637.94	1564.29	3350.3	3151.07	3088.67	1615.88	3196.68	-0.984128	4.89387e-90	1.09678e-88	-	7	67613989	67625968	+	2888	protein_coding	- && Q8VYB2.1 RecName: Full=Uridine kinase-like protein 3; Includes: RecName: Full=Uridine kinase; Short=UK; Includes: RecName: Full=Putative uracil phosphoribosyltransferase; Short=UPRTase; AltName: Full=UMP pyrophosphorylase && PF00485:Phosphoribulokinase / Uridine kinase family|PF00274:Fructose-bisphosphate aldolase class-I|PF14681:Uracil phosphoribosyltransferase	-
Solyc02g068670.2	1123.02	1308.64	1096.93	2804.61	2711.97	2689.68	1176.2	2735.42	-1.21801	8.52318e-90	1.90839e-88	-	2	39185486	39189048	+	2386	protein_coding	- && - && PF12796:Ankyrin repeats (3 copies)|PF13962:Domain of unknown function	-
Solyc08g028780.1	2146.58	1974.83	1917.66	862.87	806.064	783.947	2013.02	817.627	1.30059	9.81904e-90	2.19651e-88	-	8	40094251	40095270	-	1020	protein_coding	- && - && PF05910:Plant protein of unknown function (DUF868)	-
Solyc01g103220.3	4288.34	4288.44	4157.99	2270.29	2415.05	2422.02	4244.93	2369.12	0.840528	9.98312e-90	2.23116e-88	-	1	91741144	91746360	+	1496	protein_coding	- && P00061.1 RecName: Full=Cytochrome c && PF00034:Cytochrome c	-
Solyc02g069490.3	114.909	152.786	124.512	683.247	664.924	703.748	130.736	683.973	-2.38786	1.14419e-89	2.55484e-88	-	2	39925287	39928562	-	2148	protein_coding	- && Q39085.2 RecName: Full=Delta(24)-sterol reductase; AltName: Full=Cell elongation protein DIMINUTO; AltName: Full=Cell elongation protein Dwarf1; AltName: Full=Protein CABBAGE1; AltName: Full=Protein ENHANCED VERY-LOW-FLUENCE RESPONSE 1 && PF01565:FAD binding domain	FAD_binding_4
Solyc04g072740.3	517.575	551.358	546.274	77.3059	73.1835	71.1768	538.402	73.8887	2.86721	1.19353e-89	2.66255e-88	-	4	59794667	59798732	-	2384	protein_coding	- && P53393.1 RecName: Full=Low affinity sulfate transporter 3 && PF00916:Sulfate permease family|PF01740:STAS domain	Sulfate_transp
Solyc02g087710.3	5609.31	6026.98	6041.45	9298.3	9659.17	9528.67	5892.58	9495.38	-0.688205	1.65055e-89	3.6787e-88	-	2	50666860	50673482	-	2041	protein_coding	- && O04235.1 RecName: Full=FACT complex subunit SSRP1; AltName: Full=Facilitates chromatin transcription complex subunit SSRP1; AltName: Full=Recombination signal sequence recognition protein 1 && PF03531:Structure-specific recognition protein (SSRP1)|PF00505:HMG (high mobility group) box|PF08512:Histone chaperone Rttp106-like	HMG_box
Solyc11g062440.2	1603.9	1786.93	1858.03	669.605	578.149	575.429	1749.62	607.728	1.52789	1.67317e-89	3.72568e-88	-	11	49795914	49802478	-	2191	protein_coding	- && Q40588.1 RecName: Full=L-ascorbate oxidase; Short=ASO; Short=Ascorbase; Flags: Precursor && PF07731:Multicopper oxidase|PF07732:Multicopper oxidase|PF00394:Multicopper oxidase	-
Solyc05g012790.3	561.028	525.735	578.717	64.8005	64.8196	86.2141	555.16	71.9448	2.9429	2.42782e-89	5.40111e-88	-	5	5958429	5965069	+	2393	protein_coding	- && Q9C533.2 RecName: Full=Probable protein S-acyltransferase 22; AltName: Full=Probable palmitoyltransferase At1g69420; AltName: Full=Zinc finger DHHC domain-containing protein At1g69420 && PF01529:DHHC palmitoyltransferase	-
Solyc01g006530.2	157.397	168.919	171.861	718.49	751.699	709.763	166.059	726.65	-2.1286	3.48149e-89	7.73809e-88	-	1	1099091	1106640	+	4869	protein_coding	- && Q0JEU6.2 RecName: Full=G-type lectin S-receptor-like serine/threonine-protein kinase LECRK3; Short=OsLecRK3; AltName: Full=OsRLCK135; Flags: Precursor && PF01453:D-mannose binding lectin|PF00069:Protein kinase domain	Pkinase
Solyc07g005210.3	226.922	253.378	210.443	874.238	869.838	954.37	230.247	899.482	-1.96793	3.57711e-89	7.94334e-88	-	7	202262	203432	-	912	protein_coding	- && Q9FGT8.1 RecName: Full=Temperature-induced lipocalin-1; Short=AtTIL1 && PF08212:Lipocalin-like domain	Lipocalin_2
Solyc12g006360.2	123.6	128.112	99.0834	618.447	688.97	645.603	116.932	651.007	-2.48092	3.70107e-89	8.21108e-88	-	12	879014	887040	+	6232	protein_coding	- && Q9LYT3.1 RecName: Full=Protein DETOXIFICATION 41; Short=AtDTX41; AltName: Full=Multidrug and toxic compound extrusion protein 41; Short=MATE protein 41; AltName: Full=Protein TANNIN-DEFICIENT SEED 3; AltName: Full=Protein TRANSPARENT TESTA 12 && -	-
Solyc09g091830.3	227.887	231.551	253.408	859.459	892.838	871.164	237.616	874.487	-1.8785	3.70566e-89	8.21376e-88	-	9	71513825	71517380	+	1509	protein_coding	- && - && PF01471:Putative peptidoglycan binding domain	PG_binding_1
Solyc01g109860.3	471.225	496.317	492.786	1333.53	1300.57	1307.25	486.776	1313.78	-1.43188	4.11104e-89	9.10398e-88	-	1	96613107	96618727	+	4113	protein_coding	- && Q93ZE9.1 RecName: Full=Phosphatidylinositol/phosphatidylcholine transfer protein SFH3; AltName: Full=Protein SEC FOURTEEN HOMOLOGS 3; Short=AtSFH3 && -	-
Solyc11g065000.2	2720.16	2842.2	2909.37	1430.16	1394.67	1425.54	2823.91	1416.79	0.99547	4.14449e-89	9.16968e-88	-	11	50617681	50622689	+	2633	protein_coding	- && Q6NLB1.1 RecName: Full=F-box protein At2g26850 && PF00646:F-box domain	F-box
Solyc09g072870.3	2612.01	2508.16	2590.2	1282.37	1224.25	1285.19	2570.12	1263.94	1.02405	4.29907e-89	9.50302e-88	-	9	65975477	65978022	-	1463	protein_coding	- && P49690.3 RecName: Full=60S ribosomal protein L23; AltName: Full=Protein EMBRYO DEFECTIVE 2171 && PF00238:Ribosomal protein L14p/L23e	-
Solyc12g042950.2	8584.4	8784.72	8670.23	12455.3	12760.1	12946.2	8679.78	12720.5	-0.551604	7.18159e-89	1.58603e-87	-	12	59396144	59399769	+	2396	protein_coding	- && O24381.2 RecName: Full=Plastidic ATP/ADP-transporter && PF03219:TLC ATP/ADP transporter	-
Solyc01g006900.3	2341.64	2276.6	2450.78	4246.14	4637.74	4737.77	2356.34	4540.55	-0.94649	7.21051e-89	1.59097e-87	-	1	1471955	1477626	-	1015	protein_coding	- && Q9C0X9.1 RecName: Full=Phosphatidylglycerol/phosphatidylinositol transfer protein; Short=PG/PI-TP; Flags: Precursor && PF02221:ML domain	-
Solyc09g098030.3	1541.14	1518.37	1530.09	613.9	626.241	582.447	1529.87	607.529	1.33295	1.04529e-88	2.3043e-87	-	9	72432693	72446818	+	4357	protein_coding	- && Q8VWZ7.1 RecName: Full=Geraniol 8-hydroxylase; AltName: Full=Cytochrome P450 76B6; AltName: Full=Geraniol 10-hydroxylase; Short=CrG10H && PF00067:Cytochrome P450	p450
Solyc01g057080.1	489.572	502.011	536.628	12.5054	13.5912	11.0274	509.404	12.3747	5.36621	1.12958e-88	2.48785e-87	-	1	58284094	58284435	-	342	protein_coding	- && Q9C9I8.1 RecName: Full=Ethylene-responsive transcription factor ERF020 && PF00847:AP2 domain	AP2
Solyc02g088690.3	15420.1	14453	14667	9820.12	9901.72	9551.72	14846.7	9757.85	0.605534	1.2034e-88	2.64803e-87	-	2	51317208	51319965	-	1641	protein_coding	- && Q9LIA8.1 RecName: Full=UDP-glucose 6-dehydrogenase 2; Short=UDP-Glc dehydrogenase 2; Short=UDP-GlcDH 2; Short=UDPGDH 2; AltName: Full=At-UGD2 && PF03721:UDP-glucose/GDP-mannose dehydrogenase family, NAD binding domain|PF00984:UDP-glucose/GDP-mannose dehydrogenase family, central domain|PF03720:UDP-glucose/GDP-mannose dehydrogenase family, UDP binding domain	-
Solyc02g092670.2	2038.43	2084.91	2128.98	838.996	904.338	958.38	2084.11	900.572	1.20913	1.20887e-88	2.65764e-87	-	2	54315919	54324084	-	4479	protein_coding	- && O65351.1 RecName: Full=Subtilisin-like protease SBT1.7; AltName: Full=Cucumisin-like serine protease; AltName: Full=Subtilase subfamily 1 member 7; Short=AtSBT1.7; AltName: Full=Subtilisin-like serine protease 1; Short=At-SLP1; Flags: Precursor && PF00082:Subtilase family|PF02225:PA domain|PF05922:Peptidase inhibitor I9	Peptidase_S8
Solyc08g081385.1	336.037	326.449	351.614	1093.65	1147.93	1026.55	338.034	1089.38	-1.68725	1.37066e-88	3.01062e-87	-	8	64588736	64591776	+	1138	protein_coding	- && Q38897.2 RecName: Full=Homeobox protein BEL1 homolog && PF07526:Associated with HOX|PF05920:Homeobox KN domain	POX
novel.596	480.881	481.133	435.791	26.1476	42.8646	35.0871	465.935	34.6998	3.73897	1.4841e-88	3.25682e-87	-	SL3.00SC0000397	2635	4040	-	626	-	- && - && -	-
Solyc01g006020.3	515.643	513.399	473.496	1406.28	1335.08	1341.33	500.846	1360.9	-1.44272	1.65898e-88	3.63731e-87	-	1	678843	681793	-	1079	protein_coding	- && - && -	-
Solyc08g062860.3	1739.09	1858.1	1797.53	785.564	710.925	731.818	1798.24	742.769	1.27676	2.05853e-88	4.50924e-87	-	8	52294172	52302654	+	3136	protein_coding	- && Q54MZ4.1 RecName: Full=Mitochondrial substrate carrier family protein B && PF00153:Mitochondrial carrier protein	Mito_carr
Solyc12g088820.2	601.584	614.94	560.303	101.18	73.1835	63.1569	592.276	79.1734	2.91247	2.10019e-88	4.59634e-87	-	12	65024995	65031955	+	4622	protein_coding	- && Q9Y2H1.3 RecName: Full=Serine/threonine-protein kinase 38-like; AltName: Full=NDR2 protein kinase; AltName: Full=Nuclear Dbf2-related kinase 2 && -	-
Solyc01g067730.3	4026.65	3730.44	3684.5	1966.75	2043.91	1928.79	3813.87	1979.82	0.945672	2.61546e-88	5.71886e-87	-	1	76485331	76487761	+	1100	protein_coding	- && P93092.1 RecName: Full=Acyl carrier protein 1, chloroplastic; Short=ACP 1; Flags: Precursor && PF00550:Phosphopantetheine attachment site	PP-binding
Solyc07g062130.3	377.559	366.307	368.274	1090.24	1095.66	1127.8	370.713	1104.57	-1.57554	2.64438e-88	5.77691e-87	-	7	65066898	65070746	+	2980	protein_coding	- && Q9SYM5.1 RecName: Full=Trifunctional UDP-glucose 4,6-dehydratase/UDP-4-keto-6-deoxy-D-glucose 3,5-epimerase/UDP-4-keto-L-rhamnose-reductase RHM1; AltName: Full=Protein REPRESSOR OF LRX1 1; AltName: Full=Rhamnose biosynthetic enzyme 1; Short=AtRHM1; Includes: RecName: Full=UDP-glucose 4,6-dehydratase; Includes: RecName: Full=UDP-4-keto-6-deoxy-D-glucose 3,5-epimerase/UDP-4-keto-L-rhamnose 4-k…	-
Solyc11g008200.1	1450.37	1438.65	1433.64	460.425	547.83	536.332	1440.89	514.862	1.48242	3.02172e-88	6.5953e-87	-	11	2442774	2444588	-	1815	protein_coding	- && - && PF07690:Major Facilitator Superfamily|PF06813:Nodulin-like	MFS_1
Solyc03g118000.1	443.222	479.235	425.269	23.8739	32.4098	25.0622	449.242	27.1153	4.04741	3.45452e-88	7.53315e-87	-	3	68471751	68472635	-	885	protein_coding	- && Q9FLT2.1 RecName: Full=Inositol polyphosphate multikinase beta; AltName: Full=Inositol polyphosphate 6-/3-/5-kinase beta; Short=AtIpk2-beta; Short=AtIpk2beta && PF03770:Inositol polyphosphate kinase	-
Solyc02g077290.2	1166.47	1204.26	1183.74	349.013	417.146	348.866	1184.82	371.675	1.67201	3.8966e-88	8.48954e-87	-	2	42839052	42844891	+	4680	protein_coding	- && O81078.1 RecName: Full=Glutamate receptor 2.9; AltName: Full=Ligand-gated ion channel 2.9; Flags: Precursor && PF01094:Receptor family ligand binding region|PF00060:Ligand-gated ion channel|PF00497:Bacterial extracellular solute-binding proteins, family 3	ANF_receptor
Solyc05g013207.1	598.687	565.593	556.796	100.043	78.4109	75.1867	573.692	84.5468	2.76839	5.01476e-88	1.09159e-86	-	5	6280307	6282544	-	1552	protein_coding	- && Q9FG87.1 RecName: Full=3-ketoacyl-CoA synthase 20; Short=KCS-20; AltName: Full=Very long-chain fatty acid condensing enzyme 20; Short=VLCFA condensing enzyme 20 && PF08392:FAE1/Type III polyketide synthase-like protein|PF08541:3-Oxoacyl-[acyl-carrier-protein (ACP)] synthase III C terminal	-
Solyc12g049400.2	306.103	316.011	279.713	972.008	1008.89	1002.49	300.609	994.461	-1.72763	5.4723e-88	1.19012e-86	-	12	61897549	61902508	+	2266	protein_coding	- && Q9LMA8.1 RecName: Full=Protein TIFY 10A; AltName: Full=Jasmonate ZIM domain-containing protein 1 && PF06200:tify domain|PF09425:Divergent CCT motif	Zim
Solyc02g065050.1	589.997	548.511	512.954	70.4848	81.5473	73.1818	550.487	75.0713	2.87249	6.68854e-88	1.45332e-86	-	2	36735180	36736469	-	1290	protein_coding	- && Q9LZL3.1 RecName: Full=Aspartic proteinase PCS1; AltName: Full=Aspartic protease 38; Short=AtASP38; AltName: Full=Protein EMBRYO DEFECTIVE 24; AltName: Full=Protein PROMOTION OF CELL SURVIVAL 1; Flags: Precursor && PF14543:Xylanase inhibitor N-terminal|PF14541:Xylanase inhibitor C-terminal	-
Solyc08g065430.3	2428.55	2362.01	2374.49	4262.05	4060.64	4218.48	2388.35	4180.39	-0.807595	9.94887e-88	2.1598e-86	-	8	53501858	53507696	-	1298	protein_coding	- && O23969.1 RecName: Full=Pollen-specific protein SF21 && PF03096:Ndr family	Ndr
Solyc08g074480.1	5458.67	5148.22	5300.52	3075.18	2944.07	3156.84	5302.47	3058.7	0.793588	1.31307e-87	2.84801e-86	-	8	58702881	58703276	+	396	protein_coding	- && P14009.1 RecName: Full=14 kDa proline-rich protein DC2.15; Flags: Precursor && PF14547:Hydrophobic seed protein	-
Solyc03g025270.3	2411.16	2377.2	2404.31	1144.81	1141.66	1210.01	2397.56	1165.49	1.04004	1.66988e-87	3.61868e-86	-	3	2715367	2733579	-	3633	protein_coding	- && Q94AH9.2 RecName: Full=Mediator of RNA polymerase II transcription subunit 36a; AltName: Full=Fibrillarin-like protein 2; AltName: Full=Histone-glutamine methyltransferase; AltName: Full=rRNA 2'-O-methyltransferase fibrillarin 2 && -	-
Solyc05g007770.3	201.816	184.102	229.733	864.007	808.155	834.072	205.217	835.411	-2.02271	1.84817e-87	4.00145e-86	NAP1	5	2229594	2232225	+	2015	protein_coding	- && O49255.1 RecName: Full=NAC transcription factor 29; Short=AtNAC029; AltName: Full=Protein NAC-LIKE, ACTIVATED BY AP3/PI; Short=AtNAP && PF02365:No apical meristem (NAM) protein	NAM
Solyc05g050280.3	1143.3	1194.77	1210.04	413.814	408.782	384.956	1182.7	402.517	1.55621	3.92156e-87	8.48295e-86	-	5	61195021	61201406	+	2568	protein_coding	- && Q6I581.1 RecName: Full=Jasmonic acid-amido synthetase JAR1; AltName: Full=Auxin-responsive GH3-like protein 5; Short=OsGH3-5; AltName: Full=Indole-3-acetic acid-amido synthetase GH3.5; AltName: Full=Jasmonate-amino acid synthetase JAR1; AltName: Full=Protein JASMONATE RESISTANT 1; Short=OsJAR1 && PF03321:GH3 auxin-responsive promoter	-
Solyc04g071085.1	4020.86	4159.38	3410.92	917.439	768.426	834.072	3863.72	839.979	2.20196	4.19444e-87	9.06515e-86	-	4	58101640	58102845	+	474	protein_coding	- && - && PF04554:Extensin-like region	-
Solyc01g109120.3	188.297	206.878	215.704	868.554	772.608	825.049	203.626	822.07	-2.0114	4.20393e-87	9.07757e-86	-	1	96067219	96069299	-	1992	protein_coding	- && Q7Z4S6.2 RecName: Full=Kinesin-like protein KIF21A; AltName: Full=Kinesin-like protein KIF2; AltName: Full=Renal carcinoma antigen NY-REN-62 && -	-
Solyc12g042900.2	3074.55	2891.54	2786.61	1439.25	1294.3	1386.44	2917.57	1373.33	1.0873	4.72055e-87	1.0184e-85	-	12	59284179	59292493	-	900	protein_coding	- && Q9LW15.1 RecName: Full=Cytochrome c oxidase subunit 5b-1, mitochondrial; Short=AtCOX5b-1; Flags: Precursor && PF01215:Cytochrome c oxidase subunit Vb	-
Solyc05g005070.3	2577.25	2796.65	2698.93	1355.13	1294.3	1273.16	2690.94	1307.53	1.04208	1.07743e-86	2.32237e-85	-	5	65837	78599	+	3964	protein_coding	- && Q9CAL3.1 RecName: Full=Cysteine-rich receptor-like protein kinase 2; Short=Cysteine-rich RLK2; Flags: Precursor && PF07714:Protein tyrosine kinase|PF01657:Salt stress response/antifungal|PF00069:Protein kinase domain	Pkinase
Solyc01g108440.2	1036.12	1021.1	1093.42	321.729	341.871	302.752	1050.21	322.117	1.70596	1.08527e-86	2.33718e-85	-	1	95664658	95665943	-	1286	protein_coding	- && - && PF07816:Protein of unknown function (DUF1645)	-
Solyc06g007200.3	10478	10061.1	9967.96	15163.3	14775.7	14804.8	10169	14914.6	-0.552599	1.18528e-86	2.5503e-85	-	6	1264255	1276436	+	3736	protein_coding	- && M1CZC0.1 RecName: Full=ERBB-3 BINDING PROTEIN 1; Short=StEBP1 && PF00481:Protein phosphatase 2C|PF00557:Metallopeptidase family M24	PP2C
Solyc08g016310.3	3866.36	3821.55	3943.17	6219.71	6237.32	6075.09	3877.02	6177.37	-0.67173	1.28131e-86	2.75447e-85	-	8	7194776	7199917	-	3746	protein_coding	- && - && PF13855:Leucine rich repeat	-
Solyc06g071230.3	344.728	373.898	360.383	1067.5	1158.39	1084.69	359.67	1103.53	-1.61742	1.35128e-86	2.90232e-85	-	6	43953795	43957520	-	2826	protein_coding	- && Q2V9B0.1 RecName: Full=Transcription factor MYB1R1; AltName: Full=Myb-related protein R1; Short=StMYB1R-1 && PF00249:Myb-like DNA-binding domain	Myb_DNA-binding
Solyc01g006720.3	58.9031	55.0409	59.6254	453.604	486.147	463.15	57.8565	467.634	-3.01438	2.26326e-86	4.85679e-85	-	1	1300996	1309933	-	3039	protein_coding	- && Q93YS4.1 RecName: Full=ABC transporter G family member 22; Short=ABC transporter ABCG.22; Short=AtABCG22; AltName: Full=White-brown complex homolog protein 23; Short=AtWBC23 && PF00005:ABC transporter|PF01061:ABC-2 type transporter	ABC2_membrane
Solyc09g098100.3	1111.43	1170.09	1058.35	337.645	369.054	316.787	1113.29	341.162	1.70643	2.77279e-86	5.94495e-85	-	9	72491529	72503835	-	4902	protein_coding	- && Q6L400.1 RecName: Full=Putative late blight resistance protein homolog R1B-16 && PF00931:NB-ARC domain	NB-ARC
Solyc12g019320.2	829.471	909.124	857.553	1908.77	1957.13	1954.86	865.383	1940.25	-1.16503	2.79967e-86	5.99727e-85	-	12	9971420	9977203	+	1839	protein_coding	- && Q38956.1 RecName: Full=Protein DETOXIFICATION 29; Short=AtDTX29; AltName: Full=Multidrug and toxic compound extrusion protein 29; Short=MATE protein 29 && PF01554:MatE	MatE
Solyc11g012320.2	3536.12	3574.81	3629.26	1924.69	1889.18	2032.05	3580.06	1948.64	0.877175	2.80545e-86	6.00436e-85	-	11	5177522	5178924	+	565	protein_coding	- && P33191.1 RecName: Full=Induced stolen tip protein TUB8 && -	-
Solyc08g021820.3	497.297	539.021	403.348	25.0107	15.6822	21.0523	479.889	20.5817	4.54894	2.94662e-86	6.30093e-85	-	8	34584070	34585915	+	1183	protein_coding	- && Q93WC4.2 RecName: Full=Auxin-responsive protein IAA29; AltName: Full=Indoleacetic acid-induced protein 29 && PF02309:AUX/IAA family	-
Solyc10g081850.2	2153.34	1856.21	1971.15	801.48	677.47	659.638	1993.56	712.863	1.48562	3.56957e-86	7.62631e-85	-	10	62936752	62940613	+	753	protein_coding	- && Q9ZSD4.1 RecName: Full=Syntaxin-121; Short=AtSYP121; AltName: Full=Syntaxin-related protein At-Syr1 && PF00804:Syntaxin	-
Solyc12g055930.2	3340.09	3162.95	3199.6	1716.64	1706.22	1754.36	3234.22	1725.74	0.905859	3.79246e-86	8.09538e-85	-	12	62870061	62874997	-	2404	protein_coding	- && O65781.1 RecName: Full=UDP-glucose 4-epimerase GEPI48; AltName: Full=Galactowaldenase; AltName: Full=UDP-galactose 4-epimerase && PF16363:GDP-mannose 4,6 dehydratase	-
Solyc04g050440.3	461.568	531.429	461.22	52.2951	46.001	51.127	484.739	49.8077	3.28354	4.30468e-86	9.18067e-85	-	4	47168376	47171279	-	1797	nontranslating_CDS	- && O04161.1 RecName: Full=Ammonium transporter 1 member 2; AltName: Full=LeAMT1;2 && PF00909:Ammonium Transporter Family	Ammonium_transp
Solyc03g044000.1	4517.19	4434.59	4264.97	2491.98	2430.74	2568.38	4405.58	2497.03	0.818654	5.26088e-86	1.12101e-84	-	3	7813862	7814302	+	441	protein_coding	- && P51414.2 RecName: Full=60S ribosomal protein L26-1 && PF00467:KOW motif|PF16906:Ribosomal proteins L26 eukaryotic, L24P archaeal	KOW
Solyc12g007170.2	2781	2722.63	2928.66	4830.48	4922.11	4771.85	2810.76	4841.48	-0.78399	6.5568e-86	1.39592e-84	-	12	1605467	1615403	+	2470	protein_coding	- && Q9ZPI6.1 RecName: Full=Peroxisomal fatty acid beta-oxidation multifunctional protein AIM1; AltName: Full=Protein ABNORMAL INFLORESCENCE MERISTEM 1; Short=AtAIM1; Includes: RecName: Full=Enoyl-CoA hydratase/3-2-trans-enoyl-CoA isomerase/3-hydroxybutyryl-CoA epimerase; Includes: RecName: Full=3-hydroxyacyl-CoA dehydrogenase && PF00378:Enoyl-CoA hydratase/isomerase|PF02737:3-hydroxyacyl-CoA deh…	3HCDH_N
Solyc03g080180.3	167.053	162.276	141.172	767.374	769.472	668.661	156.834	735.169	-2.23034	8.95003e-86	1.90377e-84	-	3	53494924	53498846	+	1476	protein_coding	- && Q9FQY8.2 RecName: Full=Caffeic acid 3-O-methyltransferase; Short=CAOMT; Short=COMT; AltName: Full=S-adenosysl-L-methionine:caffeic acid 3-O-methyltransferase && PF08100:Dimerisation domain|PF00891:O-methyltransferase	-
Solyc10g012370.3	725.184	713.634	688.322	111.411	132.776	161.401	709.047	135.196	2.38444	1.13436e-85	2.41078e-84	-	10	4997229	5005608	-	1421	protein_coding	- && Q76MX2.1 RecName: Full=Bifunctional L-3-cyanoalanine synthase/cysteine synthase 1, mitochondrial; Flags: Precursor && PF00291:Pyridoxal-phosphate dependent enzyme	PALP
Solyc07g043560.3	3141.18	3134.48	3104.03	1705.28	1710.4	1698.22	3126.56	1704.63	0.87508	1.19978e-85	2.54758e-84	-	7	57584812	57593345	-	3293	protein_coding	- && F4JMJ1.1 RecName: Full=Heat shock 70 kDa protein 17; AltName: Full=Heat shock protein 70-17; Short=AtHsp70-17; Flags: Precursor && PF00012:Hsp70 protein	HSP70
Solyc05g005330.3	445.153	415.654	441.052	1192.56	1309.98	1219.03	433.953	1240.52	-1.51545	1.26185e-85	2.67704e-84	-	5	262370	271073	+	6830	protein_coding	- && Q6L400.1 RecName: Full=Putative late blight resistance protein homolog R1B-16 && -	-
Solyc04g082970.3	1994.01	1882.78	1919.41	891.291	824.882	811.014	1932.07	842.396	1.19873	2.22058e-85	4.7069e-84	-	4	66510440	66517175	+	3359	protein_coding	- && - && -	-
Solyc03g119360.3	3521.63	3489.4	3695.02	1907.64	1929.95	1988.94	3568.68	1942.18	0.877594	2.71869e-85	5.75769e-84	-	3	69475777	69478545	-	1059	protein_coding	- && Q9ZNS1.1 RecName: Full=40S ribosomal protein S7 && PF01251:Ribosomal protein S7e	-
Solyc01g104432.1	1195.44	1390.26	1318.77	2845.54	2845.79	2699.71	1301.49	2797.01	-1.10313	3.08007e-85	6.51734e-84	-	1	92712167	92724301	-	2539	protein_coding	- && - && -	-
Solyc10g086690.2	2794.52	3029.15	3133.84	5251.11	5606.9	5441.51	2985.83	5433.18	-0.863353	3.24819e-85	6.86708e-84	-	10	65581571	65584923	+	1413	protein_coding	- && Q9M325.1 RecName: Full=Phosphatidylinositol:ceramide inositolphosphotransferase 1; AltName: Full=Inositol-phosphorylceramide synthase 1; Short=AtIPCS1; Short=IPC synthase 1; AltName: Full=Protein ERH1-like2; AltName: Full=Sphingolipid synthase 1 && PF14360:PAP2 superfamily C-terminal	-
Solyc11g006465.1	5413.29	5286.77	5113.75	8176.23	8074.23	8278.56	5271.27	8176.34	-0.633654	3.54598e-85	7.49012e-84	-	11	1151331	1153169	-	491	protein_coding	- && P43644.1 RecName: Full=DnaJ protein homolog ANJ1; Flags: Precursor && PF00226:DnaJ domain	DnaJ
Solyc02g014840.3	1083.43	1052.42	1081.15	2179.34	2207	2228.53	1072.33	2204.96	-1.04009	3.74266e-85	7.89867e-84	-	2	19145832	19146910	+	168	protein_coding	- && - && -	-
Solyc04g082480.3	581.306	549.46	594.5	94.3586	100.366	98.244	575.089	97.6562	2.55731	4.25124e-85	8.9642e-84	-	4	66205510	66210941	+	3857	protein_coding	- && Q9LE38.1 RecName: Full=Protein NLP4; Short=AtNLP4; AltName: Full=NIN-like protein 4; AltName: Full=Nodule inception protein-like protein 4 && PF02042:RWP-RK domain|PF00564:PB1 domain	RWP-RK
Solyc01g095270.3	185.4	214.47	212.196	770.785	808.155	817.029	204.022	798.656	-1.96812	4.57016e-85	9.62831e-84	-	1	86467197	86470358	+	1225	protein_coding	- && - && PF10184:Uncharacterized conserved protein (DUF2358)	-
Solyc01g111250.3	96.5624	103.439	113.113	596.847	552.012	595.479	104.371	581.446	-2.47554	4.96834e-85	1.04581e-83	-	1	97477781	97478877	+	1018	protein_coding	- && - && PF00388:Phosphatidylinositol-specific phospholipase C, X domain	PI-PLC-X
novel.66	144.844	122.419	147.31	655.963	678.515	643.598	138.191	659.359	-2.25318	7.66342e-85	1.61171e-83	-	10	6105184	6109444	+	3665	-	- && - && -	-
Solyc05g012180.3	723.253	715.532	826.864	172.801	161.004	140.349	755.216	158.051	2.26046	8.19685e-85	1.7224e-83	-	5	5446292	5449751	-	1434	protein_coding	- && Q9FW03.1 RecName: Full=Putative methylesterase 11, chloroplastic; Short=AtMES11; Flags: Precursor && PF12697:Alpha/beta hydrolase family	-
Solyc01g103800.3	2570.49	2654.3	2652.45	1346.03	1364.35	1320.28	2625.75	1343.55	0.96697	1.05293e-84	2.21062e-83	-	1	92199596	92201581	-	577	protein_coding	- && Q9XHS0.1 RecName: Full=40S ribosomal protein S12 && PF01248:Ribosomal protein L7Ae/L30e/S12e/Gadd45 family	-
Solyc02g080200.3	29.9344	29.4184	19.2906	437.688	381.599	398.991	26.2144	406.093	-3.96142	1.24919e-84	2.62038e-83	-	2	45033994	45044747	-	3310	protein_coding	- && Q1JPL7.3 RecName: Full=Pectinesterase/pectinesterase inhibitor 18; AltName: Full=AtPMEpcrA; Contains: RecName: Full=Pectinesterase inhibitor 18; AltName: Full=Pectin methylesterase inhibitor 18; Contains: RecName: Full=Bifunctional pectinesterase 18/rRNA N-glycosylase; Short=PE 18; AltName: Full=Pectin methylesterase 18; AltName: Full=Pectin methylesterase 4; Short=AtPME4; AltName: Full=Ribo…	-
Solyc06g083790.3	3340.09	3495.1	3396.02	1742.79	1714.58	1886.69	3410.4	1781.35	0.936299	1.25382e-84	2.62781e-83	-	6	49153363	49159046	+	1773	protein_coding	- && Q84LB6.1 RecName: Full=Succinate--CoA ligase [ADP-forming] subunit beta, mitochondrial; Short=SlSCoALbeta; Flags: Precursor && PF08442:ATP-grasp domain|PF00549:CoA-ligase	-
Solyc07g062310.3	953.071	911.971	975.05	2028.14	2016.73	2042.07	946.697	2028.98	-1.0994	1.43738e-84	3.00993e-83	-	7	65206399	65211623	+	2253	protein_coding	- && Q9LXU9.1 RecName: Full=IRK-interacting protein && PF04859:Plant protein of unknown function (DUF641)	-
Solyc03g007370.3	106.219	102.49	106.975	542.278	589.65	604.501	105.228	578.81	-2.46004	1.53817e-84	3.21822e-83	-	3	1914764	1920347	-	2471	protein_coding	- && Q9ZNX9.1 RecName: Full=RNA polymerase sigma factor sigE, chloroplastic/mitochondrial; Short=Sigma factor E; Short=Sigma-E; AltName: Full=RNA polymerase sigma factor sig5; Short=Atsig5; Short=Sigma factor 5; Flags: Precursor && PF04542:Sigma-70 region 2|PF04545:Sigma-70, region 4|PF04539:Sigma-70 region 3	Sigma70_r4
Solyc04g064880.3	422.944	483.98	462.974	14.7791	29.2734	39.0971	456.632	27.7165	4.02166	2.87021e-84	5.99998e-83	-	4	56050829	56052628	+	746	protein_coding	- && P16273.2 RecName: Full=Pathogen-related protein && -	-
Solyc06g066370.3	13645.2	13599.8	13414.8	9530.22	9626.76	9340.2	13553.3	9499.06	0.512824	3.73753e-84	7.80631e-83	-	6	41788776	41791917	+	2026	protein_coding	- && Q6IEQ7.1 RecName: Full=WRKY transcription factor WRKY24; Short=OsWRKY24 && PF03106:WRKY DNA -binding domain	WRKY
Solyc11g072190.2	6374.09	6316.42	6332.57	3950.56	3918.45	4114.22	6341.02	3994.41	0.66641	3.99511e-84	8.33712e-83	-	11	55711174	55715527	-	1692	protein_coding	- && Q84WM9.2 RecName: Full=Elongation factor 1-beta 1; Short=EF-1-beta 1; AltName: Full=Elongation factor 1-beta' 1; Short=EF-1-beta' 1; AltName: Full=Elongation factor 1B-alpha 1; AltName: Full=eEF-1B alpha 1 && PF00736:EF-1 guanine nucleotide exchange domain	-
Solyc01g091950.3	457.706	519.092	530.491	1376.73	1374.8	1342.33	502.43	1364.62	-1.44017	4.18106e-84	8.71766e-83	-	1	85356995	85373249	+	2526	protein_coding	- && Q8S8S2.1 RecName: Full=Lysophospholipid acyltransferase LPEAT2; AltName: Full=Lysophosphatidylethanolamine acyltransferase 2; Short=AtLPEAT2 && PF01486:K-box region|PF01553:Acyltransferase|PF13833:EF-hand domain pair	K-box
Solyc09g092040.3	2310.74	2558.45	2449.9	1149.36	1119.71	1171.91	2439.7	1146.99	1.08884	5.40657e-84	1.12632e-82	-	9	71685973	71690986	+	1116	protein_coding	- && Q5XI55.2 RecName: Full=Peptide-N(4)-(N-acetyl-beta-glucosaminyl)asparagine amidase; Short=PNGase; AltName: Full=N-glycanase 1; AltName: Full=Peptide:N-glycanase && PF09409:PUB domain	-
Solyc02g093180.3	7.725	14.2347	3.50738	492.256	540.512	459.14	8.48903	497.303	-5.89246	6.2481e-84	1.30052e-82	-	2	54755486	54758258	-	2550	protein_coding	- && Q9SND9.1 RecName: Full=Uncharacterized acetyltransferase At3g50280 && PF02458:Transferase family	-
novel.423	529.162	568.439	548.904	1406.28	1382.12	1380.43	548.835	1389.61	-1.33994	7.84798e-84	1.63212e-82	-	7	49628406	49640395	+	7868	-	- && P04323.1 RecName: Full=Retrovirus-related Pol polyprotein from transposon 17.6; Includes: RecName: Full=Protease; Includes: RecName: Full=Reverse transcriptase; Includes: RecName: Full=Endonuclease && PF00665:Integrase core domain	rve
Solyc09g092130.3	642.14	638.664	703.229	142.106	131.73	133.331	661.344	135.723	2.28661	8.19525e-84	1.70288e-82	-	9	71744739	71752949	-	3522	protein_coding	- && O04933.1 RecName: Full=Probable sucrose-phosphate synthase 2; AltName: Full=UDP-glucose-fructose-phosphate glucosyltransferase 2 && PF00862:Sucrose synthase|PF05116:Sucrose-6F-phosphate phosphohydrolase|PF00534:Glycosyl transferases group 1	Glycos_transf_1
Solyc10g005960.1	1436.85	1461.43	1452.05	543.415	531.103	601.494	1450.11	558.67	1.37494	9.52885e-84	1.9783e-82	-	10	736038	737285	-	1248	protein_coding	- && Q9FM65.1 RecName: Full=Fasciclin-like arabinogalactan protein 1; Flags: Precursor && PF02469:Fasciclin domain	-
Solyc06g007930.3	1353.81	1522.17	1584.46	551.373	489.284	486.208	1486.81	508.955	1.5488	1.24389e-83	2.58025e-82	-	6	1802041	1807694	+	1701	protein_coding	- && Q9FKB6.1 RecName: Full=BTB/POZ domain-containing protein At5g48800 && PF03000:NPH3 family	-
Solyc08g077680.3	6517	6319.26	6156.32	9671.19	9757.45	9466.51	6330.86	9631.72	-0.605571	1.57241e-83	3.25892e-82	-	8	61704553	61712109	-	2938	protein_coding	- && F4KEW8.1 RecName: Full=Protein NETWORKED 4A && PF07765:KIP1-like protein	-
Solyc03g026230.1	6293.94	5790.68	5547.79	3226.38	3092.52	3266.11	5877.47	3195.01	0.879062	1.59826e-83	3.30968e-82	-	3	3692532	3694115	-	1584	protein_coding	- && O82752.1 RecName: Full=Protein DETOXIFICATION 49; Short=AtDTX49; AltName: Full=Multidrug and toxic compound extrusion protein 49; Short=MATE protein 49; AltName: Full=Protein NOVEL ION CARRIER 1; Short=Protein NIC1 && PF01554:MatE	MatE
Solyc08g060970.3	1811.51	2050.75	2079.87	720.764	789.336	819.034	1980.71	776.378	1.3502	1.72982e-83	3.57905e-82	-	8	46214662	46221617	-	1742	protein_coding	- && Q9LW07.1 RecName: Full=Probable polygalacturonase At3g15720; Short=PG; AltName: Full=Pectinase At3g15720; Flags: Precursor && PF00295:Glycosyl hydrolases family 28	-
Solyc07g063730.2	762.843	706.991	795.297	135.285	179.822	167.416	755.044	160.841	2.22739	1.8482e-83	3.82072e-82	-	7	66239296	66243642	+	3519	protein_coding	- && O81832.4 RecName: Full=G-type lectin S-receptor-like serine/threonine-protein kinase At4g27290; Flags: Precursor && PF11883:Domain of unknown function (DUF3403)|PF00069:Protein kinase domain|PF08276:PAN-like domain|PF01453:D-mannose binding lectin|PF00954:S-locus glycoprotein domain	Pkinase
Solyc03g113405.1	3985.13	3915.49	3994.02	2111.13	2311.55	2124.28	3964.88	2182.32	0.861208	1.92534e-83	3.9768e-82	-	3	65041737	65046753	+	2668	protein_coding	- && P22180.1 RecName: Full=Plasma membrane ATPase 1; AltName: Full=Proton pump 1 && PF00122:E1-E2 ATPase|PF12710:haloacid dehalogenase-like hydrolase	E1-E2_ATPase
[truncated: 23,527 more rows]

## Sheet: C
Ethylene-related essential genes of Significant DEGs
[truncated: 11 more rows]

## Sheet: D
RPKM of ethylene-related essential tomato genes (Kazusa DNA Research Institute, Nature, 2012)
[truncated: 19 more rows]
